# Supplementary material for: Muscle Proteomic Profile before and after Enzyme Replacement Therapy in Late-Onset Pompe Disease
Source: Int J Mol Sci. 2021 Mar 11;22(6):2850. doi: 10.3390/ijms22062850 (PMC8001152; doi:10.3390/ijms22062850)
Supplement: Supplementary file 1 [file ijms-22-02850-s001.zip]

Archive with 10 entries (9 files):
- Supplementary Tables and Figures/
- Supplementary Tables and Figures/Figure S1.eps
- Supplementary Tables and Figures/Figure S2.pdf
- Supplementary Tables and Figures/Figure S3.eps
- Supplementary Tables and Figures/Table S1.xlsx
- Supplementary Tables and Figures/Table S2.xlsx
- Supplementary Tables and Figures/Table S3.xlsx
- Supplementary Tables and Figures/Table S4.xlsx
- Supplementary Tables and Figures/Table S5.xlsx
- Supplementary Tables and Figures/Table S6.xlsx
