# Supplementary material for: Muscle Proteomic Profile before and after Enzyme Replacement Therapy in Late-Onset Pompe Disease
Source: Int J Mol Sci. 2021 Mar 11;22(6):2850. doi: 10.3390/ijms22062850 (PMC8001152; doi:10.3390/ijms22062850)
Supplement: Supplementary file 1 [file ijms-22-02850-s001.zip › Supplementary Tables and Figures/Table S1.xlsx]

## Sheet: Table S1
Table S1 Changed proteins in 2D-DIGE analysis.
The entire list of proteins differentially expressed in all comparisons, together with statistical analyses, protein accession number, gene name, theoretical molecular mass, isoelectric points and MS data.
		Protein IDs	Protein names	Gene names	LOPD PRE/CTR % variation	LOPD POST/CTR % variation	LOPD POST/LOPD PRE % variation	1-ANOVA	Tukey test LOPD PRE vs CTR	Tukey test LOPD POST vs CTR	Tukey test LOPD POST vs LOPD PRE	pI	Mw	Searched peptides	Matched peptides	Mascot Score	sequence coverage [%]
1	Structural/contractile proteins	P63267	actin gamma 2, smooth muscle	ACTG2	22		-15	0.000607	2.40 e-5		0.0281	5.2	42	12	6	77.6	19.1
2	Structural/contractile proteins	P63267	actin gamma 2, smooth muscle	ACTG2	21			0.0277	0.0113			5.2	42	15	9	93.6	23.4
3	Transport proteins	P02768	albumin	ALB	-70			0.0294	0.0124			5.9	69	34	21	223	32
4	Transport proteins	P02768	albumin	ALB	-67			0.026	8.93 e-3			5.9	69	26	17	188.0	25.8
5	Metabolic proteins	P04075	aldolase, fructose-bisphosphate A	ALDOA	12.2807			0.0497	0.0366			9.2	39	43	22	279	65.4
6	Stress and anti-oxidant proteins	P07355	annexin A2	ANXA2	-27			0.0343	0.0166			8.5	39	33	14	174	36.0
7	Transport proteins	P02647	apolipoprotein A1	APOA1	-84			0.0246	9.50 e-3			5.5	31	21	9	121	38.3
8	Metabolic proteins	O75947	ATP synthase peripheral stalk subunit d	ATP5PD	-18	-17		0.0223	0.04	0.0173		5.1	18	10	6	92.3	32.9
9	Stress and anti-oxidant proteins	P07451	carbonic anhydrase 3	CA3		-18		0.0223		7.09 e-3		7.1	29	33	9	135	45.6
10	Metabolic proteins	P09622	dihydrolipoamide dehydrogenase	DLD	-22			0.0396	0.0416			8.9	54	9	8	130	19.3
11	Metabolic proteins	P13929	enolase 3	ENO3	25			0.0314	0.0131			8.6	47	21	11	158	33.6
12	Metabolic proteins	P13929	enolase 3	ENO3	26			0.0222	7.22 e-3			8.6	47	13	7	91.6	23.7
13	Metabolic proteins	P13804	electron transfer flavoprotein subunit alpha	ETFA	-30	-13	13.0435	0.000607	3.12 e-5	0.0464	0.0424	9.2	28	14	6	70.8	24.3
14	Structural/contractile proteins	Q13642	four and a half LIM domains 1	FHL1			-52	0.00677			4.02 e-4	9.9	32	30	15	207	47.6
15	Metabolic proteins	P04406	glyceraldehyde-3-phosphate dehydrogenase	GAPDH	25			0.0117	2.40 e-3			9.1	36	27	12	182	44.2
16	Metabolic proteins	P04406	glyceraldehyde-3-phosphate dehydrogenase	GAPDH	26			0.0149	3.76 e-3			9.1	36	11	6	87.5	28.7
17	Others	P0DPI2	glutamine amidotransferase like class 1 domain containing 3A	GATD3A/GATD3B	-36	-29		0.00409	1.10 e-3	9.19 e-3		9.5	28	11	7	94.8	28.7
18	Stress and anti-oxidant proteins	P28161	glutathione S-transferase mu 2	GSTM2	18		-26	0.0111	9.08 e-3		2.46 e-3	5.7	26	13	8	117.0	27.5
19	Stress and anti-oxidant proteins	P11021	heat shock protein family A (Hsp70) member 5	HSPA5	-24		19	0.0016	2 e-4		1.01 e-3	4.9	72	18	10	118	20.4
20	Metabolic proteins	P00338	lactate dehydrogenase A	LDHA			-34	0.0221			4.41 e-3	9.3	37	21	12	167	35.5
21	Metabolic proteins	P40925	malate dehydrogenase 1	MDH1		-17	-14	0.0142		4.95 e-3	0.02	7.7	36	24	11	126	46.4
22	Structural/contractile proteins	P05976	myosin light chain 1	MYL1	16			0.0457	0.031			4.8	21	10	3	243.9	21.1
23	Structural/contractile proteins	P05976	myosin light chain 1	MYL1	19		-25	0.00107	3.68 e-4		1.87 e-4	4.8	21	12	5	75.8	43.8
24	Structural/contractile proteins	Q96A32	myosin light chain, phosphorylatable, fast skeletal muscle	MYLPF	29			0.0204	6.22 e-3			4.7	19	11	9	138	44.1
25	Structural/contractile proteins	Q53GG5	PDZ and LIM domain 3	PDLIM3	16		-16	0.0086	2.72 e-3		6.92 e-3	6.5	39	26	7	72.5	28.3
26	Metabolic proteins	P00558	phosphoglycerate kinase 1	PGK1	38	21	-26	7.67e-06	1.78 e-7	5.08 e-3	5.18 e-3	9.2	45	26	15	169	44.4
27	DNA synthesis	P35232	prohibitin	PHB	-22			0.034	0.0366			5.5	30	10	7	112.0	27.6
28	Stress and anti-oxidant proteins	P01009	serpin family A member 1	SERPINA1	-50			0.0167	4.62 e-3			5.3	47	21	8	93.1	23.1
29	Stress and anti-oxidant proteins	P01009	serpin family A member 1	SERPINA1	-66			0.0149	3.82 e-3			5.3	47	24	10	103	28
30	Stress and anti-oxidant proteins	Q7Z7M6	superoxide dismutase 2	SOD2		-15		0.0291		0.0162		7	23	12	5	75.5	31.3
31	Transport proteins	P02787	transferrin	TF	-81			0.0264	9 e-3			7.2	77	33	28	378	39.4
32	Transport proteins	P02787	transferrin	TF	-94			0.0117	2.20 e-3			7.2	77	27	19	237	31.8
33	Structural/contractile proteins	Q9NZQ9	tropomodulin 4	TMOD4	13		-23	0.00838	0.0332		7 e-4	4.6	39	15	9	78.9	21.2
34	Structural/contractile proteins	P48788	troponin I2, fast skeletal type	TNNI2	21			0.0493	0.0275			9.6	21	15	9	101	51.1
35	Structural/contractile proteins	P45378	troponin T3, fast skeletal type	TNNT3	25		-36	0.0166	0.0133		9.74 e-3	5.6	32	22	9	125	38.1
36	Metabolic proteins	P60174	triosephosphate isomerase 1	TPI1	19.3548			0.0454	0.0396			6.5	26	19	14	247	57.8
37	Metabolic proteins	P60174	triosephosphate isomerase 1	TPI1			-23	0.0393			0.0137	6.5	27	38	12	145	55.6
38	Structural/contractile proteins	P07951	tropomyosin 2	TPM2	26	15	-16	5.54e-05	1.18 e-6	0.0161	0.0101	4.5	33	16	12	166.0	29.2
