# Supplementary material for: Muscle Proteomic Profile before and after Enzyme Replacement Therapy in Late-Onset Pompe Disease
Source: Int J Mol Sci. 2021 Mar 11;22(6):2850. doi: 10.3390/ijms22062850 (PMC8001152; doi:10.3390/ijms22062850)
Supplement: Supplementary file 1 [file ijms-22-02850-s001.zip › Supplementary Tables and Figures/Table S2.xlsx]

## Sheet: Table S2
Table S2 Changed proteins in label-free LC-MS/MS analysis
The entire list of proteins differentially expressed in all comparisons, together with statistical analyses, protein accession number, gene name and label free data.
		Protein IDs	Protein names	Gene names	LOPD PRE/CTR % variation	LOPD POST/CTR % variation	LOPD POST/LOPD PRE %variation	ANOVA p-value	ANOVA q-value	ANOVA Significant	Significant pairs			Peptides	Razor + unique peptides	Unique peptides	Sequence coverage [%]	Unique + razor sequence coverage [%]	Unique sequence coverage [%]	Mol. weight [kDa]	Score	Intensity	MS/MS count
1	Metabolic proteins	P49748	acyl-CoA dehydrogenase very long chain	ACADVL	-64.4634	-64.8873		1.88895e-12	0	+	CTR_LOPD PRE	CTR_LOPD POST		19	19	19	38.9	38.9	38.9	68.058	70.975	614140000	247
2	Metabolic proteins	Q99798	aconitase 2	ACO2	-24.2404	-20.4433		0.000635163	0.00155	+	CTR_LOPD PRE	CTR_LOPD POST		23	23	23	37	37	37	87.819	143.91	908260000	401
3	Structural/contractile proteins	P68133	actin alpha 1, skeletal muscle	ACTA1	19.5451	27.8444		0.00167467	0.00238298	+	LOPD PRE_CTR	LOPD POST_CTR		27	27	4	86.7	86.7	12.2	42.051	323.31	188220000000	3226
4	Structural/contractile proteins	Q08043	actinin alpha 3 (gene/pseudogene)	ACTN3	57.3428	97.4137	25.4673	5.48084e-06	8.51064e-05	+	LOPD PRE_CTR	LOPD POST_CTR	LOPD POST_LOPD PRE	45	32	31	58.6	42.1	41.2	103.24	323.31	4400500000	856
5	AMP biosynthesis	Q8N142	adenylosuccinate synthase 1	ADSS1	127.381	107.575		2.01099e-09	0	+	LOPD PRE_CTR	LOPD POST_CTR		11	11	11	36.5	36.5	36.5	50.208	63.796	349680000	214
6	Metabolic proteins	P35573	amylo-alpha-1, 6-glucosidase, 4-alpha-glucanotransferase	AGL		-15.9272		0.0236455	0.028126	+		CTR_LOPD POST		42	42	42	34.3	34.3	34.3	174.76	228.32	1488500000	657
7	Energy transduction	Q5T9B7	adenylate kinase 1	AK1	42.8961		-19.4879	0.000157992	0.000767123	+	LOPD PRE_CTR		LOPD PRE_LOPD POST	12	12	12	64.3	64.3	64.3	23.411	225.09	4326100000	414
8	Stress and anti-oxidant proteins	P08758	annexin A5	ANXA5	127.761	118.763		0.00022642	0.000918919	+	LOPD PRE_CTR	LOPD POST_CTR		8	8	8	32.2	32.2	32.2	35.936	76.418	222520000	169
9	mRNA process	Q9Y235	apolipoprotein B mRNA editing enzyme catalytic subunit 2	APOBEC2	234.617	319.308		7.57735e-09	0	+	LOPD PRE_CTR	LOPD POST_CTR		10	10	10	64.7	64.7	64.7	25.703	130.25	1217800000	362
10	Metabolic proteins	P25705	ATP synthase F1 subunit alpha	ATP5F1A	-49.5027	-50.3328		1.75433e-09	0	+	CTR_LOPD PRE	CTR_LOPD POST		21	21	21	46.3	46.3	46.3	59.75	323.31	3676400000	544
11	Metabolic proteins	P06576	ATP synthase F1 subunit beta	ATP5F1B	-49.7653	-49.603		1.64617e-11	0	+	CTR_LOPD PRE	CTR_LOPD POST		22	22	22	61.6	61.6	61.6	56.559	205.25	3252600000	642
12	Metabolic proteins	P36542	ATP synthase F1 subunit gamma	ATP5F1C	-46.1258	-50.4645		4.54239e-09	0	+	CTR_LOPD PRE	CTR_LOPD POST		7	7	7	24.9	24.9	24.9	32.881	67.809	242780000	113
13	Metabolic proteins	P30049	ATP synthase F1 subunit delta	ATP5F1D	-58.6209	-60.5393		1.83314e-06	0.000108108	+	CTR_LOPD PRE	CTR_LOPD POST		4	4	4	37.5	37.5	37.5	17.49	19.886	115330000	60
14	Metabolic proteins	O75947	ATP synthase peripheral stalk subunit d	ATP5PD	-29.8124	-43.5839	-19.6211	7.15661e-05	0.000571429	+	CTR_LOPD PRE	CTR_LOPD POST	LOPD PRE_LOPD POST	8	8	8	57.8	57.8	57.8	18.491	19.44	241100000	103
15	Metabolic proteins	O75964	ATP synthase membrane subunit g	ATP5MG		-25.3945		0.0207656	0.0248889	+		CTR_LOPD POST		4	4	4	60.5	60.5	60.5	8.4518	12.331	81893000	81
16	Metabolic proteins	P56134	ATP synthase subunit f, mitochondrial	ATP5MF	43.3017			0.0271108	0.0316923	+	LOPD PRE_CTR			2	2	2	44.4	44.4	44.4	5.9149	5.239	110320000	51
17	Metabolic proteins	P48047	ATP synthase peripheral stalk subunit OSCP	ATP5PO	-53.1976	-56.3402		1.03579e-08	0.000210526	+	CTR_LOPD PRE	CTR_LOPD POST		7	7	7	45.5	45.5	45.5	23.277	46.956	446730000	171
18	Stress and anti-oxidant proteins	P00918	carbonic anhydrase 2	CA2	-48.0814	-55.3455		0.00428772	0.00491429	+	CTR_LOPD PRE	CTR_LOPD POST		9	9	9	48.8	48.8	48.8	29.246	23.912	334610000	119
19	Structural/contractile proteins	P47755	capping actin protein of muscle Z-line subunit alpha 2	CAPZA2		-18.6151		0.041756	0.0441986	+		CTR_LOPD POST		9	9	9	47.2	47.2	47.2	32.949	35.684	301230000	143
20	Structural/contractile proteins	P31415	calsequestrin 1	CASQ1	85.3119	67.4607		9.81091e-06	0.000326531	+	LOPD PRE_CTR	LOPD POST_CTR		10	10	10	35.6	35.6	35.6	45.16	96.278	5571000000	250
21	Structural/contractile proteins	Q9Y281	cofilin 2	CFL2			-13.3102	0.0356203	0.0391884	+			LOPD PRE_LOPD POST	8	8	6	60.2	60.2	43.4	18.736	52.972	695830000	191
22	Energy transduction	P06732	creatine kinase, M-type	CKM		-30.1564		0.013272	0.0157647	+		CTR_LOPD POST		22	22	21	69.8	69.8	69.8	43.101	323.31	77881000000	1811
23	Energy transduction	P17540	creatine kinase, mitochondrial 2	CKMT2	-45.7548	-47.3372		2.66855e-06	9.7561e-05	+	CTR_LOPD PRE	CTR_LOPD POST		17	17	17	53.9	53.9	53.9	47.504	149.28	1416700000	479
24	Others	Q96DG6	carboxymethylenebutenolidase homolog	CMBL	-38.8091	-53.4403	-23.9108	1.06379e-06	0.000117647	+	CTR_LOPD PRE	CTR_LOPD POST	LOPD PRE_LOPD POST	8	8	8	34.3	34.3	34.3	28.048	20.51	338400000	103
25	Structural/contractile proteins	P12109	collagen type VI alpha 1 chain	COL6A1	103.607	90.8375		9.17565e-05	0.000647059	+	LOPD PRE_CTR	LOPD POST_CTR		17	17	17	25	25	25	108.34	93.155	555200000	260
26	Metabolic proteins	P13073	cytochrome c oxidase subunit 4I1	COX4I1	-45.4473	-51.2885		4.95908e-06	8.88889e-05	+	CTR_LOPD PRE	CTR_LOPD POST		6	6	6	38.5	38.5	38.5	19.576	13.58	198130000	58
27	Metabolic proteins	P20674	cytochrome c oxidase subunit 5A	COX5A	-42.1146	-52.2333		6.80586e-05	0.000590164	+	CTR_LOPD PRE	CTR_LOPD POST		4	4	4	30.7	30.7	30.7	17.235	19.665	207800000	60
28	Metabolic proteins	P14854	cytochrome c oxidase subunit 6B1	COX6B1	39.2072			0.0289496	0.0334545	+	LOPD PRE_CTR			3	3	3	47.7	47.7	47.7	10.192	13.375	200840000	71
29	Metabolic proteins	O75390	citrate synthase	CS	-51.4406	-51.1977		6.7271e-11	0	+	CTR_LOPD PRE	CTR_LOPD POST		13	13	13	39.1	39.1	39.1	50.431	70.928	466440000	189
30	Structural/contractile proteins	P50461	cysteine and glycine rich protein 3	CSRP3			-37.4848	0.0431022	0.0452676	+			LOPD PRE_LOPD POST	6	6	6	41.8	41.8	41.8	20.969	67.389	678200000	139
31	Metabolic proteins	Q9UHQ9	cytochrome b5 reductase 1	CYB5R1	-56.5505			0.00233821	0.0030303	+	CTR_LOPD PRE			12	12	12	42.3	42.3	42.3	34.094	39.102	212080000	146
32	Structural/contractile proteins	P11532	dystrophin	DMD			54.353	0.0125005	0.0147797	+			LOPD POST_LOPD PRE	25	25	25	9.8	9.8	9.8	425.64	68.998	150470000	145
33	Structural/contractile proteins	O75923	dysferlin	DYSF	49.6208	70.9175		6.77782e-05	0.0006	+	LOPD PRE_CTR	LOPD POST_CTR		12	12	12	7.7	7.7	7.7	222.31	39.432	108420000	106
34	Metabolic proteins	P30084	enoyl-CoA hydratase, short chain 1	ECHS1	112.771	162.865		7.1288e-05	0.000580645	+	LOPD PRE_CTR	LOPD POST_CTR		6	6	6	33.1	33.1	33.1	31.387	55.452	206170000	124
35	Protein biosynthesis	P26641	eukaryotic translation elongation factor 1 gamma	EEF1G	70.0994	112.695	25.0419	9.8631e-07	0.000121212	+	LOPD PRE_CTR	LOPD POST_CTR	LOPD POST_LOPD PRE	5	5	5	15.6	15.6	15.6	50.118	22.152	164400000	84
36	Protein biosynthesis	P13639	eukaryotic translation elongation factor 2	EEF2	-10.3409			0.0455279	0.047021	+	CTR_LOPD PRE			16	16	16	25.8	25.8	25.8	95.337	48.662	416560000	224
37	Metabolic proteins	P13929	enolase 3	ENO3	112.483	86.7547		3.52474e-08	0.000181818	+	LOPD PRE_CTR	LOPD POST_CTR		18	18	9	56.5	56.5	32	46.986	266.72	10909000000	770
38	Metabolic proteins	P13804	electron transfer flavoprotein subunit alpha	ETFA	-40.9638	-45.89		3.26645e-05	0.00045283	+	CTR_LOPD PRE	CTR_LOPD POST		7	7	7	32.1	32.1	32.1	35.079	30.858	96184000	68
39	Metabolic proteins	O00757	fructose-bisphosphatase 2	FBP2	103.876	98.2868		0.00470998	0.00539623	+	LOPD PRE_CTR	LOPD POST_CTR		9	9	9	41.9	41.9	41.9	36.743	142.7	880880000	193
40	Metabolic proteins	P07954	fumarate hydratase	FH	-36.875	-40.5936		4.81865e-06	9.09091e-05	+	CTR_LOPD PRE	CTR_LOPD POST		7	7	7	24.2	24.2	24.2	50.212	29.456	125020000	76
41	Structural/contractile proteins	Q13642	four and a half LIM domains 1	FHL1		-26.8791	-21.1029	0.00204811	0.00275	+		CTR_LOPD POST	LOPD PRE_LOPD POST	14	14	14	62.5	62.5	62.5	31.895	204.79	11916000000	686
42	Structural/contractile proteins	Q13643	four and a half LIM domains 3	FHL3	53.7367			0.00744753	0.00915315	+	LOPD PRE_CTR			8	8	8	32.5	32.5	32.5	31.192	54.139	210070000	90
43	Structural/contractile proteins	Q14315	filamin C	FLNC	-25.952	-37.1208		0.00210353	0.00280412	+	CTR_LOPD PRE	CTR_LOPD POST		111	111	104	58.2	58.2	55.8	287.28	323.31	8331400000	2117
44	Metabolic proteins	P04406	glyceraldehyde-3-phosphate dehydrogenase	GAPDH	21.0684			0.0249321	0.0299688	+	LOPD PRE_CTR			13	13	13	63.3	63.3	63.3	36.053	323.31	18733000000	1034
45	Others	P50395	GDP dissociation inhibitor 2	GDI2		27.2628	19.0023	0.00586699	0.00688889	+		LOPD POST_CTR	LOPD POST_LOPD PRE	12	12	7	36.2	36.2	21.8	50.663	41.126	149660000	104
46	Others	Q04760	glyoxalase I	GLO1	-33.6455	-35.7857		0.000136566	0.000628571	+	CTR_LOPD PRE	CTR_LOPD POST		6	6	6	40.2	40.2	40.2	19.043	47.873	109910000	85
47	Metabolic proteins	P00505	glutamic-oxaloacetic transaminase 2	GOT2	-56.8985	-58.8179		1.68846e-13	0	+	CTR_LOPD PRE	CTR_LOPD POST		15	15	15	42.1	42.1	42.1	47.517	221.37	927450000	225
48	Stress and anti-oxidant proteins	P28161	glutathione S-transferase mu 2	GSTM2			-26.341	0.00148756	0.00236559	+			LOPD PRE_LOPD POST	7	7	5	44	44	32.6	22.876	24.934	190050000	72
49	Metabolic proteins	P13807	glycogen synthase 1	GYS1	182.329	187.711		2.76881e-11	0	+	LOPD PRE_CTR	LOPD POST_CTR		10	10	10	18.3	18.3	18.3	83.785	35.754	260780000	113
50	Metabolic proteins	P40939	hydroxyacyl-CoA dehydrogenase trifunctional multienzyme complex subunit alpha	HADHA	-53.5784	-40.0282		0.000461589	0.00119481	+	CTR_LOPD PRE	CTR_LOPD POST		17	17	17	31.2	31.2	31.2	86.371	82.95	532840000	198
51	Metabolic proteins	P55084	hydroxyacyl-CoA dehydrogenase trifunctional multienzyme complex subunit beta	HADHB	-62.2669	-62.6877		5.02839e-06	8.69565e-05	+	CTR_LOPD PRE	CTR_LOPD POST		12	12	12	29.9	29.9	29.9	48.879	53.336	261110000	118
52	Others	Q9HCP6	hedgehog acyltransferase like	HHATL			19.9325	0.034129	0.0380882	+			LOPD POST_LOPD PRE	10	10	10	27.6	27.6	27.6	56.703	27.895	110940000	102
53	Metabolic proteins	P31937	3-hydroxyisobutyrate dehydrogenase	HIBADH	36.2258	35.5424		0.00344149	0.00407767	+	LOPD PRE_CTR	LOPD POST_CTR		5	5	5	20.5	20.5	20.5	35.329	23.013	68212000	60
54	DNA binding, bending	P62805	Histone H4	HIST1H4A			26.3692	0.00763485	0.00921429	+			LOPD POST_LOPD PRE	5	5	5	50.5	50.5	50.5	11.367	64.215	455260000	106
55	Stress and anti-oxidant proteins	P07900	heat shock protein 90 alpha family class A member 1	HSP90AA1	-47.0717	-47.4017		1.24826e-06	0.000114286	+	CTR_LOPD PRE	CTR_LOPD POST		16	16	9	24.5	24.5	12.3	84.659	58.867	279580000	137
56	Stress and anti-oxidant proteins	P08238	heat shock protein 90 alpha family class B member 1	HSP90AB1	-49.5063	-48.4248		0.000965716	0.00195238	+	CTR_LOPD PRE	CTR_LOPD POST		14	7	7	23.5	11.2	11.2	83.263	24.594	135240000	83
57	Stress and anti-oxidant proteins	P0DMV9	heat shock protein family A (Hsp70) member 1A	HSPA1A/HSPA1B	-18.3514	-20.1609		0.0282021	0.0328244	+	CTR_LOPD PRE	CTR_LOPD POST		20	19	10	46.6	44.5	25.2	70.108	94.838	1021000000	323
58	Stress and anti-oxidant proteins	P11142	heat shock protein family A (Hsp70) member 8	HSPA8	-28.1281	-22.8883		0.00105967	0.00207059	+	CTR_LOPD PRE	CTR_LOPD POST		22	22	15	42.7	42.7	32.4	70.897	146.04	1725500000	401
59	Structural/contractile proteins	P98160	heparan sulfate proteoglycan 2	HSPG2		71.5162	31.9122	0.000918885	0.00183133	+		LOPD POST_CTR	LOPD POST_LOPD PRE	30	30	30	9.8	9.8	9.8	468.83	72.177	162570000	154
60	Structural/contractile proteins	P55268	laminin subunit beta 2	LAMB2	49.4964	71.3538		0.00065813	0.00158025	+	LOPD PRE_CTR	LOPD POST_CTR		17	17	17	14.1	14.1	14.1	195.98	48.799	139230000	125
61	Structural/contractile proteins	O75112	LIM domain binding 3	LDB3	18.6499			0.0264195	0.0311938	+	LOPD PRE_CTR			25	25	10	60.5	60.5	24.8	66.67	212.72	4666000000	685
62	Metabolic proteins	P00338	lactate dehydrogenase A	LDHA	26.0503			0.0158347	0.0189919	+	LOPD PRE_CTR			18	18	17	69.3	69.3	65.7	36.688	300.39	5964600000	600
63	Metabolic proteins	P07195	lactate dehydrogenase B	LDHB	-56.0358			0.0198161	0.024032	+	CTR_LOPD PRE			9	8	8	29.9	26.3	26.3	36.638	40.876	473260000	145
64	Structural/contractile proteins	P51884	lumican	LUM	207.846			0.0109482	0.0129655	+	LOPD PRE_CTR			11	11	11	33.7	33.7	33.7	38.429	50.275	487990000	204
65	Others	Q9BQ69	mono-ADP ribosylhydrolase 1	MACROD1	116.442	82.8353	-15.5267	6.56504e-07	0.000125	+	LOPD PRE_CTR	LOPD POST_CTR	LOPD PRE_LOPD POST	6	6	6	34.5	34.5	34.5	35.505	30.763	151560000	87
66	Metabolic proteins	P40925	malate dehydrogenase 1	MDH1	-52.2502	-53.8977		9.95643e-06	0.00032	+	CTR_LOPD PRE	CTR_LOPD POST		12	12	8	45.8	45.8	30.5	36.426	96.774	2023900000	264
67	Metabolic proteins	P40926	malate dehydrogenase 2	MDH2	-22.7456	-30.7296	-10.3347	2.62534e-06	0.0001	+	CTR_LOPD PRE	CTR_LOPD POST	LOPD PRE_LOPD POST	15	15	15	59.2	59.2	59.2	35.503	99.961	1927700000	454
68	Metabolic proteins	P00403	Cytochrome c oxidase subunit 2	MT-CO2	-33.2285	-23.8895		0.00716621	0.00858182	+	CTR_LOPD PRE	CTR_LOPD POST		6	6	6	32.2	32.2	32.2	25.565	31.156	525660000	106
69	Structural/contractile proteins	Q00872	myosin binding protein C1	MYBPC1	-39.2084	-35.8025		0.00116334	0.00213636	+	CTR_LOPD PRE	CTR_LOPD POST		57	57	2	58.7	58.7	3.7	131.69	323.31	14506000000	1691
70	Structural/contractile proteins	Q9UKX2	myosin heavy chain 2	MYH2	-15.2668	-19.1797		0.00473886	0.00542056	+	CTR_LOPD PRE	CTR_LOPD POST		146	146	40	62.9	62.9	21	223.04	323.31	316460000000	9166
71	Structural/contractile proteins	P11055	myosin heavy chain 3	MYH3		-30.2171		0.0348373	0.0385985	+		CTR_LOPD POST		89	35	34	43.2	20.7	20.3	223.9	153.21	5320000000	255
72	Structural/contractile proteins	Q9Y623	myosin heavy chain 4	MYH4	-31.9767	-38.6907		0.000139317	0.000676056	+	CTR_LOPD PRE	CTR_LOPD POST		80	6	6	37.2	2.4	2.4	223.07	49.523	3304100000	231
73	Structural/contractile proteins	P12883	myosin heavy chain 7	MYH7	-60.1637	-51.0855		0.0089089	0.0105263	+	CTR_LOPD PRE	CTR_LOPD POST		141	110	53	62.8	53.2	27.8	223.09	323.31	141940000000	5741
74	Structural/contractile proteins	P05976	myosin light chain 1	MYL1	19.3134	15.915		0.0150768	0.0182149	+	LOPD PRE_CTR	LOPD POST_CTR		15	14	3	80.9	74.7	21.1	21.145	323.31	61699000000	1011
75	Structural/contractile proteins	P10916	myosin light chain 2	MYL2	-58.1909			0.0308097	0.034963	+	CTR_LOPD PRE			13	13	13	80.7	80.7	80.7	18.789	210.52	11800000000	665
76	Structural/contractile proteins	P14649	myosin light chain 6B	MYL6B		46.0111	42.1552	0.000614407	0.00156962	+		LOPD POST_CTR	LOPD POST_LOPD PRE	13	13	11	50.5	50.5	38.9	22.764	63.397	866970000	268
77	Structural/contractile proteins	Q5VTT5	myomesin 3	MYOM3	21.1243			0.0167184	0.0200645	+	LOPD PRE_CTR			40	40	40	33.5	33.5	33.5	162.19	129.59	1027600000	608
78	Structural/contractile proteins	Q9NP98	myozenin 1	MYOZ1	30.9808	22.6545		0.00647633	0.00777982	+	LOPD PRE_CTR	LOPD POST_CTR		12	12	12	70.6	70.6	70.6	31.744	135.95	2428900000	436
79	Structural/contractile proteins	Q8TDC0	myozenin 3	MYOZ3	184.446	147.63		1.09906e-07	0.000148148	+	LOPD PRE_CTR	LOPD POST_CTR		6	6	6	41.8	41.8	41.8	27.157	43.332	287930000	113
80	Metabolic proteins	Q9P0J0	NADH:ubiquinone oxidoreductase subunit A13	NDUFA13	-38.8936	-33.8571		0.00107299	0.00204651	+	CTR_LOPD PRE	CTR_LOPD POST		4	4	4	25	25	25	16.698	17.266	95806000	75
81	Metabolic proteins	O00483	NDUFA4 mitochondrial complex associated	NDUFA4	-39.3947	-43.4922		4.78265e-09	0	+	CTR_LOPD PRE	CTR_LOPD POST		3	3	3	37	37	37	9.3697	6.6118	512340000	53
82	Metabolic proteins	Q16795	NADH:ubiquinone oxidoreductase subunit A9	NDUFA9	51.2871	52.3335		1.17009e-05	0.000313725	+	LOPD PRE_CTR	LOPD POST_CTR		9	9	9	33.7	33.7	33.7	42.509	35.311	197270000	102
83	Metabolic proteins	P28331	NADH:ubiquinone oxidoreductase core subunit S1	NDUFS1	-47.4223	-44.3409		3.6473e-08	0.000173913	+	CTR_LOPD PRE	CTR_LOPD POST		15	15	15	37.3	37.3	37.3	73.527	71.371	230130000	158
84	Metabolic proteins	P49821	NADH:ubiquinone oxidoreductase core subunit V1	NDUFV1	-53.0335	-59.046		9.35918e-09	0.000222222	+	CTR_LOPD PRE	CTR_LOPD POST		8	8	8	28	28	28	50.054	21.024	144340000	82
85	Structural/contractile proteins	P20929	nebulin	NEB	-18.6921	-16.2535		1.89746e-07	0.000133333	+	CTR_LOPD PRE	CTR_LOPD POST		289	289	1	52.1	52.1	0.1	986.67	323.31	17765000000	4559
86	Stress and anti-oxidant proteins	Q13423	nicotinamide nucleotide transhydrogenase	NNT	-78.0417	-73.7837		0.000353938	0.00106667	+	CTR_LOPD PRE	CTR_LOPD POST		21	21	21	25.1	25.1	25.1	113.89	85.528	343060000	187
87	Protein ubiquitination	P55786	aminopeptidase puromycin sensitive	NPEPPS	-37.0389	-46.2526		8.72305e-05	0.000656716	+	CTR_LOPD PRE	CTR_LOPD POST		21	21	21	28.3	28.3	28.3	102.99	78.114	273810000	152
88	Structural/contractile proteins	Q5VST9	obscurin, cytoskeletal calmodulin and titin-interacting RhoGEF	OBSCN			64.2685	0.0485487	0.0494521	+			LOPD POST_LOPD PRE	59	59	3	10.8	10.8	0.5	972.99	213.91	456840000	413
89	Metabolic proteins	Q02218	oxoglutarate dehydrogenase	OGDH	37.7355	27.5828		0.00261486	0.00332	+	LOPD PRE_CTR	LOPD POST_CTR		19	19	19	26.4	26.4	26.4	117.66	48.212	262730000	170
90	Others	P02763	orosomucoid 1	ORM1	203.688		-47.5426	0.00389738	0.00453846	+	LOPD PRE_CTR		LOPD PRE_LOPD POST	6	6	4	34.8	34.8	26.4	23.511	23.892	164050000	89
91	Others	Q9Y2J8	peptidyl arginine deiminase 2	PADI2	-54.7441	-43.7666	24.2566	2.62581e-09	0	+	CTR_LOPD PRE	CTR_LOPD POST	LOPD POST_LOPD PRE	11	11	11	21.7	21.7	21.7	75.563	46.378	579700000	200
92	Metabolic proteins	P08559	pyruvate dehydrogenase E1 subunit alpha 1	PDHA1	-47.8241	-51.0964		9.14113e-09	0.000235294	+	CTR_LOPD PRE	CTR_LOPD POST		7	7	7	21.7	21.7	21.7	40.188	22.525	181280000	90
93	Structural/contractile proteins	Q53GG5	PDZ and LIM domain 3	PDLIM3	43.982	36.1325		0.00129638	0.0021978	+	LOPD PRE_CTR	LOPD POST_CTR		13	13	13	55.2	55.2	55.2	39.232	88.947	1169500000	241
94	Structural/contractile proteins	Q96HC4	PDZ and LIM domain 5	PDLIM5			-12.5289	0.0462744	0.0473889	+			LOPD PRE_LOPD POST	12	12	1	68.7	68.7	5.1	23.823	133.45	1825700000	306
95	Others	P30086	phosphatidylethanolamine binding protein 1	PEBP1	-38.1076	-43.0079		0.00177051	0.00244211	+	CTR_LOPD PRE	CTR_LOPD POST		8	8	8	63.6	63.6	63.6	21.057	91.123	636970000	158
96	Metabolic proteins	P08237	phosphofructokinase, muscle	PFKM	-26.0955	-25.6474		1.83138e-05	0.000461538	+	CTR_LOPD PRE	CTR_LOPD POST		22	22	20	38.4	38.4	36.4	96.907	129.9	1730400000	488
97	Metabolic proteins	P15259	phosphoglycerate mutase 2	PGAM2	34.8022		-19.8967	8.08072e-05	0.000615385	+	LOPD PRE_CTR		LOPD PRE_LOPD POST	14	14	9	64.4	64.4	46.6	28.766	148.79	4181700000	542
98	Metabolic proteins	P36871	phosphoglucomutase 1	PGM1	-23.9458	-36.953		0.00111787	0.00211494	+	CTR_LOPD PRE	CTR_LOPD POST		25	25	25	62.8	62.8	62.8	61.448	153.11	2958700000	593
99	DNA synthesis	P35232	prohibitin	PHB	-50.9044	-54.2338		1.1582e-07	0.000142857	+	CTR_LOPD PRE	CTR_LOPD POST		9	9	9	47.1	47.1	47.1	29.804	21.538	93764000	73
100	Metabolic proteins	P14618	pyruvate kinase M1/2	PKM		-26.0033	-13.7318	0.000469384	0.00117949	+		CTR_LOPD POST	LOPD PRE_LOPD POST	29	29	4	57.3	57.3	5.8	58.061	323.31	8395500000	951
101	Stress and anti-oxidant proteins	Q06830	peroxiredoxin 1	PRDX1	-27.0074	-25.9736		0.00847459	0.0099823	+	CTR_LOPD PRE	CTR_LOPD POST		10	9	9	59.8	54.3	54.3	22.11	30.972	412410000	110
102	Stress and anti-oxidant proteins	P32119	peroxiredoxin 2	PRDX2	-33.1253	-40.3746		0.0110505	0.0130598	+	CTR_LOPD PRE	CTR_LOPD POST		10	10	9	65.7	65.7	60.1	21.892	69.602	1851600000	303
103	Stress and anti-oxidant proteins	P30044	peroxiredoxin 5	PRDX5	-33.5056	-38.8077		0.00125342	0.00213333	+	CTR_LOPD PRE	CTR_LOPD POST		7	7	7	58.6	58.6	58.6	17.031	24.868	125560000	68
104	Stress and anti-oxidant proteins	P30041	peroxiredoxin 6	PRDX6	-39.2898	-34.7864		4.9995e-05	0.000571429	+	CTR_LOPD PRE	CTR_LOPD POST		13	13	13	67.9	67.9	67.9	25.035	178.37	1790800000	334
105	Metabolic proteins	P11217	glycogen phosphorylase, muscle associated	PYGM	-15.771	-16.766		0.0147455	0.0177	+	CTR_LOPD PRE	CTR_LOPD POST		50	50	42	64.4	64.4	54.3	97.091	323.31	18937000000	1952
106	mRNA catabolic process	P13489	ribonuclease/angiogenin inhibitor 1	RNH1	-21.6074		16.2216	0.00133922	0.00221739	+	CTR_LOPD PRE		LOPD POST_LOPD PRE	11	11	11	40.3	40.3	40.3	49.973	55.818	119530000	85
107	Structural/contractile proteins	P21817	ryanodine receptor 1	RYR1	39.5969	59.0154		6.04784e-05	0.000610169	+	LOPD PRE_CTR	LOPD POST_CTR		47	47	47	14	14	14	564.54	145.23	678320000	459
108	Structural/contractile proteins	P23297	S100 calcium binding protein A1	S100A1	410.06	371.972		6.36553e-09	0	+	LOPD PRE_CTR	LOPD POST_CTR		2	2	2	38.3	38.3	38.3	10.546	181.98	2280800000	171
109	Stress and anti-oxidant proteins	Q13228	selenium binding protein 1	SELENBP1	-33.9682	-48.1078	-21.4134	7.81651e-06	0.000166667	+	CTR_LOPD PRE	CTR_LOPD POST	LOPD PRE_LOPD POST	13	13	13	33.1	33.1	33.1	52.39	32.138	205280000	103
110	Others	P55822	SH3 domain binding glutamate rich protein	SH3BGR	366.349	418.483		6.26093e-08	0.000166667	+	LOPD PRE_CTR	LOPD POST_CTR		3	3	3	30.7	30.7	30.7	15.192	20.429	71666000	80
111	Metabolic proteins	Q02978	solute carrier family 25 member 11	SLC25A11	-51.6351	-55.3606		1.45292e-07	0.000137931	+	CTR_LOPD PRE	CTR_LOPD POST		11	11	11	43.6	43.6	43.6	32.182	82.43	316870000	143
112	Metabolic proteins	O75746	solute carrier family 25 member 12	SLC25A12	-53.6331	-54.3373		3.17065e-10	0	+	CTR_LOPD PRE	CTR_LOPD POST		21	21	17	40	40	34.4	74.761	89.599	310890000	213
113	Transport proteins	P12235	solute carrier family 25 member 4	SLC25A4	-48.3856	-49.2145		3.20968e-08	0.000190476	+	CTR_LOPD PRE	CTR_LOPD POST		14	14	14	50	50	50	33.064	256.73	5706000000	540
114	Structural/contractile proteins	Q86TD4	sarcalumenin	SRL	52.2526	61.6542		4.15271e-05	0.000436364	+	LOPD PRE_CTR	LOPD POST_CTR		18	18	18	48.4	48.4	48.4	54.43	86.987	1092700000	262
115	Structural/contractile proteins	O15273	titin-cap	TCAP	-19.7528			0.0390589	0.0420286	+	CTR_LOPD PRE			7	7	7	56.3	56.3	56.3	19.051	57.203	348840000	109
116	Transport proteins	P02787	transferrin	TF	-30.2365	-40.5822		0.00212602	0.00277551	+	CTR_LOPD PRE	CTR_LOPD POST		27	27	27	47.4	47.4	47.4	77.063	288.54	1174900000	373
117	Structural/contractile proteins	Q9NZQ9	tropomodulin 4	TMOD4	41.4529	35.0111		0.00909052	0.0106783	+	LOPD PRE_CTR	LOPD POST_CTR		9	9	9	39.9	39.9	39.9	31.642	68.997	364380000	100
118	Structural/contractile proteins	P02585	troponin C2, fast skeletal type	TNNC2	120.235	115.698		5.70733e-05	0.00062069	+	LOPD PRE_CTR	LOPD POST_CTR		10	10	9	65	65	60.6	18.122	120.96	6737200000	428
119	Structural/contractile proteins	P19237	troponin I1, slow skeletal type	TNNI1	-57.5658			0.0299471	0.034406	+	CTR_LOPD PRE			8	8	8	38.5	38.5	38.5	21.691	172.16	4638100000	301
120	Structural/contractile proteins	P48788	troponin I2, fast skeletal type	TNNI2	174.22	153.647		1.76333e-09	0	+	LOPD PRE_CTR	LOPD POST_CTR		7	7	7	40.1	40.1	40.1	21.321	118.81	2095300000	251
121	Structural/contractile proteins	P45378	troponin T3, fast skeletal type	TNNT3	55.2495	40.3374		8.70894e-05	0.000666667	+	LOPD PRE_CTR	LOPD POST_CTR		15	15	3	42.3	42.3	12.6	28.313	269.95	9359600000	719
122	Metabolic proteins	P60174	triosephosphate isomerase 1	TPI1	26.6332		-16.1877	0.00335914	0.00407843	+	LOPD PRE_CTR		LOPD PRE_LOPD POST	17	17	17	82.3	82.3	82.3	26.669	323.31	10697000000	723
123	Structural/contractile proteins	P09493	tropomyosin 1	TPM1	35.5414	24.7312		0.00014096	0.000666667	+	LOPD PRE_CTR	LOPD POST_CTR		19	10	2	40.8	24.6	4.6	32.726	323.31	8384500000	392
124	Structural/contractile proteins	P06753	tropomyosin 3	TPM3	-37.2678	-37.8368		0.0299935	0.0342388	+	CTR_LOPD PRE	CTR_LOPD POST		20	20	3	47	47	8.8	32.95	323.31	15799000000	701
125	Structural/contractile proteins	Q6ZMU5	tripartite motif containing 72	TRIM72	57.9231	54.2425		8.08067e-05	0.000625	+	LOPD PRE_CTR	LOPD POST_CTR		19	19	19	60.8	60.8	60.8	52.73	115.51	738670000	306
126	Structural/contractile proteins	Q8WZ42	titin	TTN	-20.9916	-17.411		2.48178e-06	0.000102564	+	CTR_LOPD PRE	CTR_LOPD POST		1403	1403	12	51	51	0.8	3994.6	323.31	92530000000	26606
127	Structural/contractile proteins	P68366	tubulin alpha 4a	TUBA4A	31.0242	46.0752		0.00120913	0.0021573	+	LOPD PRE_CTR	LOPD POST_CTR		12	12	4	41.3	41.3	12.5	48.328	92.607	1122900000	355
128	Structural/contractile proteins	Q5JP53	tubulin beta class I	TUBB	131.982	95.5163		2.33834e-06	0.000105263	+	LOPD PRE_CTR	LOPD POST_CTR		15	15	3	53.1	53.1	12.7	47.766	126.38	447650000	224
129	Protein ubiquitination	P22314	ubiquitin like modifier activating enzyme 1	UBA1	-24.9859		29.7199	0.000365591	0.00105263	+	CTR_LOPD PRE		LOPD POST_LOPD PRE	13	13	13	19	19	19	113.8	55.222	131320000	119
130	Protein ubiquitination	P0CG47	ubiquitin B	UBB	-54.7943	-56.2325		3.98349e-05	0.000444444	+	CTR_LOPD PRE	CTR_LOPD POST		3	3	3	36.6	36.6	36.6	10.469	141.43	953810000	119
131	Structural/contractile proteins	Q16851	UDP-glucose pyrophosphorylase 2	UGP2	-28.7574	-19.4519		0.000774844	0.00160976	+	CTR_LOPD PRE	CTR_LOPD POST		14	14	14	35	35	35	55.676	87.064	591420000	256
132	Metabolic proteins	P31930	ubiquinol-cytochrome c reductase core protein 1	UQCRC1	-43.1867	-45.5434		9.55827e-08	0.000153846	+	CTR_LOPD PRE	CTR_LOPD POST		16	16	16	48.8	48.8	48.8	52.645	135.62	613330000	294
133	Metabolic proteins	P22695	ubiquinol-cytochrome c reductase core protein 2	UQCRC2	-58.3481	-56.5295		3.61381e-07	0.000129032	+	CTR_LOPD PRE	CTR_LOPD POST		13	13	13	39.3	39.3	39.3	48.442	64.704	327540000	163
134	Metabolic proteins	P47985	ubiquinol-cytochrome c reductase, Rieske iron-sulfur polypeptide 1	UQCRFS1	-35.018	-39.8478		5.28841e-05	0.000631579	+	CTR_LOPD PRE	CTR_LOPD POST		8	8	8	36.1	36.1	36.1	29.668	42.331	247040000	114
135	Others	P55072	valosin containing protein	VCP	139.184	172.796		1.75519e-08	0.0002	+	LOPD PRE_CTR	LOPD POST_CTR		14	14	14	26.2	26.2	26.2	89.321	40.309	190180000	170
136	Transport proteins	P21796	voltage dependent anion channel 1	VDAC1	-44.9489	-42.1977		1.33373e-06	0.000111111	+	CTR_LOPD PRE	CTR_LOPD POST		14	14	14	63.6	63.6	63.6	30.772	88.821	1505200000	304
137	Transport proteins	P45880	voltage dependent anion channel 2	VDAC2	-54.4409	-53.9523		2.79302e-09	0	+	CTR_LOPD PRE	CTR_LOPD POST		11	11	11	51.4	51.4	51.4	30.348	50.261	407300000	153
138	Transport proteins	Q9Y277	voltage dependent anion channel 3	VDAC3	-59.0393	-57.3847		4.71938e-06	9.30233e-05	+	CTR_LOPD PRE	CTR_LOPD POST		9	9	9	43.8	43.8	43.8	30.658	34.572	360020000	111
139	Signal transduction	P62258	tyrosine 3-monooxygenase/tryptophan 5-monooxygenase activation protein epsilon	YWHAE	56.7501	50.2583		0.000106897	0.000637681	+	LOPD PRE_CTR	LOPD POST_CTR		9	9	7	44.6	44.6	36.9	26.504	51.25	922640000	175
140	Signal transduction	P61981	tyrosine 3-monooxygenase/tryptophan 5-monooxygenase activation protein gamma	YWHAG			20.5994	0.0480871	0.0492414	+			LOPD POST_LOPD PRE	6	4	4	32.4	25.1	25.1	28.302	47.375	720190000	108
