# Supplementary material for: Muscle Proteomic Profile before and after Enzyme Replacement Therapy in Late-Onset Pompe Disease
Source: Int J Mol Sci. 2021 Mar 11;22(6):2850. doi: 10.3390/ijms22062850 (PMC8001152; doi:10.3390/ijms22062850)
Supplement: Supplementary file 1 [file ijms-22-02850-s001.zip › Supplementary Tables and Figures/Table S3.xlsx]

## Sheet: Table S3
Table S3 Canonical pathways p-value (Ingenuity Pathway Analysis)
	Canonical Pathways	LOPD PRE/CTR p-value	LOPD POST/CTR p-value	LOPD POST/LOPD PRE p-value
1	Mitochondrial Dysfunction	9.66606e-27	2.07693e-28	0.301833
2	Sirtuin Signaling Pathway	4.7227e-22	3.95402e-21	0.00324104
3	Oxidative Phosphorylation	1.4189e-20	3.85956e-20	0.202387
4	Calcium Signaling	6.78439e-12	8.14266e-13	0.000879324
5	Glycolysis I	2.62308e-12	2.60676e-07	1.97882e-07
6	Gluconeogenesis I	3.83535e-12	3.24304e-07	2.35201e-07
7	TCA Cycle II (Eukaryotic)	1.88917e-10	4.705e-09	0.00122898
8	Epithelial Adherens Junction Signaling	8.40166e-08	2.13241e-08	0.000309297
9	ILK Signaling	5.24495e-06	1.59734e-06	4.8605e-05
10	Actin Cytoskeleton Signaling	3.08891e-06	7.09718e-06	0.000115021
11	Aspartate Degradation II	1.07329e-05	6.97155e-06	9.57269e-05
12	Estrogen Receptor Signaling	2.19059e-06	4.70261e-07	0.0321965
13	Cellular Effects of Sildenafil (Viagra)	2.49392e-06	1.01402e-05	0.00256845
14	Valine Degradation I	1.98662e-07	5.27245e-06	1
15	Protein Kinase A Signaling	2.58125e-06	1.90038e-05	0.0509295
16	Tight Junction Signaling	0.000153346	6.22349e-05	0.00565594
17	Agranulocyte Adhesion and Diapedesis	0.000211846	8.65866e-05	0.00653778
18	RhoA Signaling	0.000185258	0.0058411	0.000135753
19	Phagosome Maturation	5.30538e-05	2.10953e-05	0.264244
20	Autophagy	0.000472838	0.00382635	0.000206383
21	Remodeling of Epithelial Adherens Junctions	8.89651e-05	0.000635688	0.00901603
22	Isoleucine Degradation I	4.65098e-06	0.000129703	1
23	Unfolded protein response	0.000544932	0.00031627	0.00633665
24	Huntington's Disease Signaling	3.65311e-05	8.27296e-05	0.402374
25	BAG2 Signaling Pathway	9.65863e-06	0.00196581	0.0871516
26	Glucocorticoid Receptor Signaling	7.04084e-05	8.41942e-05	0.631319
27	Hepatic Fibrosis / Hepatic Stellate Cell Activation	0.00159493	0.000106767	0.0591451
28	Clathrin-mediated Endocytosis Signaling	7.08876e-06	0.0274556	0.0649626
29	Regulation of Actin-based Motility by Rho	0.000541637	0.0199654	0.0012154
30	FAT10 Signaling Pathway	0.00023679	0.101436	0.000686936
31	VEGF Signaling	0.000541637	0.002655	0.018759
32	HIF1α Signaling	0.000473274	0.00694922	0.00940013
33	Glycogen Degradation II	0.0024516	3.23006e-05	1
34	NRF2-mediated Oxidative Stress Response	0.000296721	0.00503537	0.0614492
35	Glycogen Degradation III	0.00344579	5.55046e-05	1
36	Glycogen Biosynthesis II (from UDP-D-Glucose)	0.000683799	0.000513746	1
37	eNOS Signaling	0.000628727	0.0021243	0.281711
38	Germ Cell-Sertoli Cell Junction Signaling	0.00571457	0.0171406	0.00556268
39	RhoGDI Signaling	0.009122	0.0985227	0.000696425
40	Fatty Acid β-oxidation I	0.00122228	0.00080705	1
41	Ketolysis	0.001265	0.000951571	1
42	Role of PKR in Interferon Induction and Antiviral Response	0.00116952	0.00488368	0.221289
43	Ketogenesis	0.0024516	0.00184753	1
44	Pyruvate Fermentation to Lactate	0.00045792	1	0.0107871
45	Protein Ubiquitination Pathway	0.00249775	0.0217568	0.114522
46	2-ketoglutarate Dehydrogenase Complex	0.000275991	0.0234801	1
47	LXR/RXR Activation	0.000185258	0.160988	0.231414
48	PAK Signaling	0.0353908	0.12843	0.00152676
49	Mevalonate Pathway I	0.00344579	0.00259991	1
50	Ferroptosis Signaling Pathway	0.00157649	0.00618611	1
51	Protein Citrullination	0.0337229	0.0292642	0.0107871
52	AMPK Signaling	0.00341512	0.00864181	0.370084
53	Signaling by Rho Family GTPases	0.0288159	0.185088	0.00207275
54	Creatine-phosphate Biosynthesis	0.0337229	0.000343831	1
55	PI3K/AKT Signaling	0.00835035	0.00459607	0.327315
56	Endoplasmic Reticulum Stress Pathway	0.134229	0.11732	0.000938963
57	Aldosterone Signaling in Epithelial Cells	0.00416972	0.0133582	0.284844
58	Caveolar-mediated Endocytosis Signaling	0.0015817	0.0696594	0.146669
59	Sertoli Cell-Sertoli Cell Junction Signaling	0.00994157	0.0265556	0.063784
60	Glutaryl-CoA Degradation	0.00523052	0.00395368	1
61	Sucrose Degradation V (Mammalian)	0.001265	1	0.0172047
62	Acetyl-CoA Biosynthesis I (Pyruvate Dehydrogenase Complex)	0.000683799	0.0350143	1
63	Superpathway of Geranylgeranyldiphosphate Biosynthesis I (via Mevalonate)	0.00590148	0.00446355	1
64	Semaphorin Neuronal Repulsive Signaling Pathway	0.0631859	0.186286	0.00299288
65	Cdc42 Signaling	0.0689614	0.19699	0.00332096
66	Necroptosis Signaling Pathway	0.00405621	0.0130696	1
67	Glutathione Redox Reactions I	0.00980262	0.122552	0.0466191
68	Apelin Cardiomyocyte Signaling Pathway	0.0297111	0.114741	0.0191237
69	Tryptophan Degradation III (Eukaryotic)	0.0106885	0.00811337	1
70	Paxillin Signaling	0.0362447	0.130416	0.0221482
71	Integrin Signaling	0.0134645	0.122189	0.0728005
72	Hypoxia Signaling in the Cardiovascular System	0.0132342	0.0680064	0.14481
73	PPARα/RXRα Activation	0.00780222	0.0219264	1
74	Superpathway of Cholesterol Biosynthesis	0.015618	0.0118908	1
75	Xenobiotic Metabolism AHR Signaling Pathway	0.0158377	0.0764007	0.154067
76	FXR/RXR Activation	0.00169269	0.525115	0.238093
77	Apelin Adipocyte Signaling Pathway	0.0169539	0.0798462	0.157742
78	Methylglyoxal Degradation I	0.0203714	0.0176619	1
79	Aspartate Biosynthesis	0.0203714	0.0176619	1
80	Glutamate Degradation II	0.0203714	0.0176619	1
81	Gα12/13 Signaling	0.0609418	0.182028	0.0327571
82	Rapoport-Luebering Glycolytic Shunt	0.0337229	1	0.0107871
83	Nitric Oxide Signaling in the Cardiovascular System	0.0267013	0.0183835	1
84	14-3-3-mediated Signaling	0.0555003	0.039004	0.239754
85	Salvage Pathways of Pyrimidine Ribonucleotides	0.0281847	0.110903	0.188358
86	Mechanisms of Viral Exit from Host Cells	0.0319858	0.216324	0.0851656
87	Apelin Pancreas Signaling Pathway	0.255685	0.0268188	0.0891334
88	L-cysteine Degradation I	0.0270699	0.0234801	1
89	Osteoarthritis Pathway	0.0165273	0.0396782	1
90	EIF2 Signaling	0.177384	0.358049	0.0108578
91	Acute Phase Response Signaling	0.00780222	0.286464	0.322885
92	Cardiomyocyte Differentiation via BMP Receptors	0.00735425	0.106761	1
93	Virus Entry via Endocytic Pathways	0.0328926	0.122516	0.198902
94	Coronavirus Replication Pathway	0.0334373	0.0256693	1
95	PFKFB4 Signaling Pathway	0.039493	0.0303892	1
96	CXCR4 Signaling	0.102556	0.253565	0.0491739
97	Gap Junction Signaling	0.0443684	0.108244	0.344753
98	Maturity Onset Diabetes of Young (MODY) Signaling	0.00769181	0.295966	1
99	Atherosclerosis Signaling	0.0101562	1	0.234761
100	IL-12 Signaling and Production in Macrophages	0.0125734	1	0.248004
101	HER-2 Signaling in Breast Cancer	0.0416377	0.103337	1
102	Superpathway of Methionine Degradation	0.0238326	0.187839	1
103	Pyrimidine Deoxyribonucleotides De Novo Biosynthesis I	0.140154	1	0.0466191
104	Glutamine Biosynthesis I	0.00683678	1	1
105	Production of Nitric Oxide and Reactive Oxygen Species in Macrophages	0.0390055	1	0.333178
106	Diphthamide Biosynthesis	0.0203714	1	1
107	NADH Repair	0.0203714	1	1
108	Branched-chain α-keto acid Dehydrogenase Complex	0.0270699	1	1
109	2-oxobutanoate Degradation I	0.0337229	1	1
110	Glycine Cleavage Complex	0.0403307	1	1
111	Superoxide Radicals Degradation	1	0.0464133	1
