# Supplementary material for: Muscle Proteomic Profile before and after Enzyme Replacement Therapy in Late-Onset Pompe Disease
Source: Int J Mol Sci. 2021 Mar 11;22(6):2850. doi: 10.3390/ijms22062850 (PMC8001152; doi:10.3390/ijms22062850)
Supplement: Supplementary file 1 [file ijms-22-02850-s001.zip › Supplementary Tables and Figures/Table S4.xlsx]

## Sheet: Table S4
	Table S4 Canonical pathways z-score (Ingenuity Pathway Analysis)
	Canonical Pathways	LOPD PRE/CTR z-score	LOPD POST/CTR z-score	LOPD POST/LOPD PRE z-score
1	Oxidative Phosphorylation	-2.828	-3.638	N/A
2	Sirtuin Signaling Pathway	3	2.673	N/A
3	RhoA Signaling	1.633	2	-1
4	Glycolysis I	2.121	0.447	-2
5	Role of PKR in Interferon Induction and Antiviral Response	2.236	2	N/A
6	Gluconeogenesis I	1.414	0.447	-2
7	TCA Cycle II (Eukaryotic)	-1.89	-1.633	N/A
8	Necroptosis Signaling Pathway	-1.342	-2	N/A
9	BAG2 Signaling Pathway	-2.236	N/A	N/A
