# Supplementary material for: Muscle Proteomic Profile before and after Enzyme Replacement Therapy in Late-Onset Pompe Disease
Source: Int J Mol Sci. 2021 Mar 11;22(6):2850. doi: 10.3390/ijms22062850 (PMC8001152; doi:10.3390/ijms22062850)
Supplement: Supplementary file 1 [file ijms-22-02850-s001.zip › Supplementary Tables and Figures/Table S5.xlsx]

## Sheet: Table S5
Table S5 Diseases and Bio Functions p-value (Ingenuity Pathway Analysis)
	Diseases and Bio Functions	LOPD PRE/CTR p-value	LOPD POST/CTR p-value	LOPD POST/LOPD PRE p-value
1	Sliding of myofilaments	1.08766e-25	1.34192e-24	1.61662e-10
2	Hereditary myopathy	6.47027e-26	1.67349e-20	3.44315e-09
3	Muscle contraction	2.12701e-21	5.32168e-17	1.51483e-09
4	Metabolism of nucleoside triphosphate	6.69118e-18	1.58879e-20	1
5	Gluconeogenesis	8.66171e-18	1.12065e-11	6.74251e-08
6	Primary dilated cardiomyopthy	4.6769e-16	6.8799e-13	3.25686e-07
7	Metabolism of nucleic acid component or derivative	1.8991e-15	6.15699e-17	0.00227404
8	Primary cardiomyopathy	1.53104e-15	4.39061e-13	5.57565e-07
9	Neuromuscular disease	4.91191e-17	7.34534e-13	0.000252865
10	Biosynthesis of purine ribonucleotide	1.92156e-14	7.28493e-17	1
11	Disorder of basal ganglia	2.55123e-15	1.68466e-11	3.75356e-05
12	Synthesis of ATP	3.2158e-13	1.46579e-15	0.00774485
13	Metabolism of nucleotide	1.21223e-14	6.0554e-16	1
14	Primary disorder of muscle	1.8842e-16	5.03808e-14	1
15	Familial encephalopathy	1.68982e-14	8.24547e-12	0.000145742
16	Huntington Disease	2.732e-13	2.11278e-10	8.48614e-06
17	Synthesis of purine nucleotide	4.82611e-13	2.67441e-15	1
18	Movement Disorders	3.2525e-14	2.61839e-10	0.000332847
19	Distal arthrogryposis	3.69744e-12	1.82743e-10	4.2461e-06
20	Benign thyroid nodule	8.68823e-14	6.33884e-11	0.00323214
21	Autosomal dominant myopathy	5.99555e-14	1.03066e-12	1
22	Progressive encephalopathy	2.5998e-13	4.26312e-09	0.000864381
23	Synthesis of nucleotide	9.65984e-13	1.24589e-12	1
24	Familial hypertrophic cardiomyopathy	9.69283e-11	8.80538e-09	2.57634e-06
25	Progressive neurological disorder	5.28534e-14	4.54153e-10	1
26	Contraction of striated muscle	3.90532e-11	1.71162e-07	1.49949e-05
27	Hepatitis B virus-related hepatocellular carcinoma	8.48434e-13	3.71905e-10	1
28	Autosomal recessive myopathy	9.20716e-11	1.22965e-09	0.0031197
29	Familial dilated cardiomyopathy	1.37175e-10	4.01086e-07	2.43926e-05
30	Mitochondrial disorder	1.03591e-11	1.82615e-10	1
31	Morphology of body cavity	3.95258e-13	1.4174e-08	1
32	Congenital myopathy	4.67285e-08	1.17718e-08	1.31862e-05
33	Arthrogryposis multiplex congenita	2.01667e-11	3.90872e-10	1
34	Mitochondrial respiratory chain deficiency	6.95295e-11	3.30512e-10	1
35	Distal myopathy	3.83535e-12	6.16092e-09	1
36	Caveolinopathy	2.83587e-11	1.28691e-09	1
37	Distal arthrogryposis type 2B	1.24527e-06	1.17115e-09	2.74641e-05
38	Formation of mitochondrial cristae	4.76504e-10	1.73024e-10	1
39	Nonischemic cardiomyopathy	4.69231e-11	1.96364e-09	1
40	Benign thyroid disease	4.90126e-11	3.12727e-09	1
41	Dilated cardiomyopathy	3.95804e-11	4.19195e-09	1
42	Dementia	1.86153e-10	1.09568e-09	1
43	Familial cardiomyopathy	5.98688e-11	3.2956e-08	1
44	Idiopathic dilated cardiomyopathy	5.87379e-08	2.48812e-08	0.0020507
45	Familial restrictive cardiomyopathy	1.59326e-09	5.4063e-08	0.038304
46	Degranulation of cells	9.94092e-11	5.50801e-08	1
47	Hypertrophic cardiomyopathy	3.67008e-10	1.64579e-08	1
48	Alzheimer disease	1.25612e-08	1.03868e-07	0.00901704
49	Formation of muscle	4.3553e-08	2.07492e-07	0.00152676
50	Alzheimer disease or frontotemporal dementia	6.83065e-10	2.75518e-08	1
51	Benign cold thyroid nodule	6.95067e-10	2.78242e-08	1
52	Hepatitis B surface antigen-negative hepatitis C virus negative hepatocellular carcinoma	2.70253e-11	1.00807e-06	1
53	Biosynthesis of nucleoside triphosphate	7.03775e-14	1	0.000510546
54	Muscular-form glycogen storage disease	1.43506e-07	3.70518e-10	1
55	Contraction of skeletal muscle	3.5756e-06	2.78242e-08	0.000540261
56	Degranulation of neutrophils	2.0502e-07	1.04394e-06	0.000572448
57	Hepatitis C virus-related hepatocellular carcinoma	3.54983e-10	3.99622e-07	1
58	Metabolic myopathy	1.49819e-07	9.71656e-10	1
59	Dystrophy of muscle	1.79581e-07	9.68049e-06	0.000117926
60	Metabolism of monocarboxylic acid	2.76081e-11	8.43728e-06	1
61	Tauopathy	6.14251e-09	4.51268e-08	1
62	Fusion of autophagic vacuoles	7.49433e-06	4.23734e-06	8.98809e-06
63	Metabolism of pyruvic acid	1.48742e-11	2.48025e-05	1
64	Chaperone mediated autophagy	3.12888e-07	2.02677e-07	0.006486
65	Congenital myopathy with fiber type disproportion	3.10807e-08	1.74065e-08	1
66	Abnormal morphology of body cavity	1.1478e-10	1	1.56465e-05
67	Aerobic respiration of cells	6.65806e-07	3.74251e-07	0.0235816
68	Oral submucous fibrosis	6.00652e-07	6.78401e-06	0.0042828
69	Metabolism of ATP	1.98762e-06	1.28743e-08	1
70	Thin filament myopathy	2.56939e-07	1.44214e-07	1
71	Metabolism of reactive oxygen species	2.87505e-08	1.66224e-06	1
72	Cap disease	3.12888e-07	2.02677e-07	1
73	Formation of muscle cells	2.04935e-06	3.25587e-05	0.0020507
74	Quantity of hydrogen peroxide	4.65098e-06	3.92311e-08	1
75	Thyroid follicular adenoma	1.98662e-07	5.27245e-06	1
76	Neurological signs	1.84041e-12	1	1
77	Transmembrane potential of mitochondria	0.000234927	1.21476e-06	0.00684891
78	Early-onset encephalopathy	2.20949e-05	1.00313e-07	1
79	Development of striated muscle	4.54654e-07	5.39577e-06	1
80	Childhood encephalopathy	2.51342e-05	1.00502e-07	1
81	Breast cancer	1.70323e-05	6.96074e-05	0.00232581
82	Oxidation of lipid	8.31619e-07	3.88807e-06	1
83	Organization of sarcomere	1.98762e-06	7.03368e-05	0.029918
84	Glycolysis of cells	2.71573e-05	0.000109988	0.00262663
85	Morphogenesis of cardiac muscle	8.06107e-08	0.000129703	1
86	Fatty acid oxidation disorder	5.82568e-06	2.88094e-06	1
87	Oxidation of fatty acid	1.75705e-06	1.06361e-05	1
88	Hematologic cancer	2.58183e-05	0.000115047	0.00664098
89	Myeloid or lymphoid neoplasm	2.87806e-05	0.00012623	0.00691412
90	Degranulation of blood platelets	9.02465e-10	1	0.0296171
91	Carcinoma	8.20755e-05	0.000124719	0.00306529
92	Formation of thin filaments	3.12888e-07	0.000103955	1
93	Autophagy	4.28696e-05	0.000202317	0.00449217
94	Skeletal muscle paralysis	1.16113e-05	5.08664e-06	1
95	Oxidation of palmitic acid	1.4273e-06	5.55046e-05	1
96	Autosomal dominant nemaline myopathy	0.000138618	0.000103955	0.006486
97	Inflammation of joint	3.16211e-06	3.05723e-05	1
98	Dominant dilated cardiomyopathy	2.8313e-06	4.19566e-05	1
99	Quantity of reactive oxygen species	6.10686e-05	2.03974e-06	1
100	Abnormality of heart ventricle	7.08876e-06	1.9165e-05	1
101	Neoplasia of blood cells	3.3127e-05	0.000324457	0.0129049
102	Severe psychological disorder	6.72473e-05	2.23413e-06	1
103	Infection by rotavirus	1.70866e-05	1.11062e-05	1
104	Extracranial solid tumor	0.000145815	0.000103435	0.0135948
105	Hepatocellular carcinoma	1.66208e-06	0.000132448	1
106	Rhabdomyolysis	0.000107767	7.03368e-05	0.029918
107	Cellular homeostasis	3.63207e-05	0.000125535	0.0499913
108	Non-traumatic arthropathy	2.95985e-06	0.000109433	1
109	Cervical cancer	2.47004e-05	1.3165e-05	1
110	Organismal death	6.88391e-05	0.000146933	0.0354497
111	Nonmetastatic breast cancer	2.79339e-05	1.39615e-05	1
112	Quantity of cardiolipin	2.55014e-05	1.65872e-05	1
113	Autosomal dominant distal myopathy	2.55014e-05	1.65872e-05	1
114	Cell death of tumor cell lines	3.62514e-06	0.000126367	1
115	Metabolism of malic acid	0.000275991	0.000207102	0.00863884
116	Necrosis	3.50273e-06	0.000146206	1
117	Nemaline myopathy	0.000407811	0.000236005	0.00547049
118	Cell death of breast cancer cell lines	0.000158211	0.000179262	0.0221338
119	Adenocarcinoma	0.000200692	0.0002066	0.0162709
120	Metastatic small cell lung carcinoma	3.77408e-05	2.14796e-05	1
121	Primary HER2 positive carcinoma of breast	3.77408e-05	2.14796e-05	1
122	Arrhythmia	3.55247e-06	0.000260459	1
123	Metabolism of purine nucleotide	0.00019681	6.91799e-06	1
124	Stage IV HER2 negative hormone receptor negative breast cancer	4.99814e-05	2.84876e-05	1
125	Trifunctional protein deficiency with myopathy and neuropathy	4.64147e-05	3.47867e-05	1
126	Quantity of phosphatidylglycerol	4.64147e-05	3.47867e-05	1
127	Scapular myopathy	4.64147e-05	3.47867e-05	1
128	HADHA-related disorder	4.64147e-05	3.47867e-05	1
129	Early-onset neurological disorder	1	2.65272e-07	0.00792616
130	Nonmetastatic breast carcinoma	6.4892e-05	3.704e-05	1
131	Unilateral breast carcinoma	6.4892e-05	3.704e-05	1
132	Stage IV estrogen receptor negative invasive breast cancer	6.4892e-05	3.704e-05	1
133	Glycogen storage disease	6.86883e-07	1	0.00447133
134	Choroid plexus tumor	7.34521e-05	4.19566e-05	1
135	Abnormality of left ventricle	9.25753e-05	3.71891e-05	1
136	Concentration of ATP	8.89651e-05	4.49378e-05	1
137	Ophthalmoplegia	8.89651e-05	4.49378e-05	1
138	Cell death of neuroblastoma cell lines	3.97887e-05	0.000114286	1
139	Tonic-clonic epilepsy	0.00032182	1.51606e-05	1
140	Recurrent HER2 negative hormone receptor negative breast cancer	9.29958e-05	5.31975e-05	1
141	Benign neoplasm of endocrine gland	1.75488e-05	0.000297318	1
142	Estrogen receptor negative HER2 negative invasive breast cancer	0.000104067	5.95742e-05	1
143	Degradation of hydrogen peroxide	0.000107767	7.03368e-05	1
144	HER2 negative hormone receptor negative breast carcinoma	0.000116065	6.64906e-05	1
145	Non-melanoma solid tumor	8.46325e-05	9.4701e-05	1
146	Hematopoietic neoplasm	7.53728e-06	1	0.00112697
147	Follicular thyroid tumor	4.04125e-05	0.000218768	1
148	Refolding of protein	0.000134034	8.7541e-05	1
149	Non-metastatic hormone receptor positive breast cancer	0.000143022	8.20524e-05	1
150	Stabilization of protein	6.67713e-05	0.000179868	1
151	Adrenal gland tumor	6.91717e-05	0.000185522	1
152	Renal cancer	6.20694e-05	0.000209177	1
153	Kidney carcinoma	9.07792e-05	0.000144116	1
154	Stage IB2-IVA primary cervical adenocarcinoma	0.000138618	0.000103955	1
155	High-risk squamous cell cancer of the lip	0.000138618	0.000103955	1
156	Stage III locally advanced laryngeal squamous cell carcinoma	0.000138618	0.000103955	1
157	Resectable glottis cancer	0.000138618	0.000103955	1
158	Advanced stage primary laryngeal cancer	0.000138618	0.000103955	1
159	Locally advanced glottis cancer	0.000138618	0.000103955	1
160	Stage 3 resectable laryngeal squamous cell carcinoma	0.000138618	0.000103955	1
161	Undifferentiated oropharyngeal carcinoma	0.000138618	0.000103955	1
162	Stage IVB loco-regionally advanced squamous cell carcinoma of the head and neck	0.000138618	0.000103955	1
163	Stage 4a unresectable hypopharyngeal squamous cell carcinoma	0.000138618	0.000103955	1
164	Stage IV BRCA mutation positive triple negative breast cancer	0.000138618	0.000103955	1
165	High-risk squamous cell cancer of the oropharynx	0.000138618	0.000103955	1
166	Ethmoid sinus adenocarcinoma	0.000138618	0.000103955	1
167	Stage 3 undifferentiated laryngeal carcinoma	0.000138618	0.000103955	1
168	Stage IVA loco-regionally advanced squamous cell carcinoma of the head and neck	0.000138618	0.000103955	1
169	CDKN2A overexpression negative laryngeal squamous cell carcinoma	0.000138618	0.000103955	1
170	Stage IV ALK mutation negative EGFR mutation negative nonsquamous non-small cell lung carcinoma	0.000138618	0.000103955	1
171	TNM stage T2-4 nasopharyngeal cancer	0.000138618	0.000103955	1
172	FIGO stage IIA2 cervical cancer	0.000138618	0.000103955	1
173	High-risk squamous cell cancer of the glottis	0.000138618	0.000103955	1
174	CDKN2A overexpression negative hypopharyngeal squamous cell carcinoma	0.000138618	0.000103955	1
175	Reduction of hydrogen peroxide	0.000138618	0.000103955	1
176	Stage 4b undifferentiated laryngeal carcinoma	0.000138618	0.000103955	1
177	High-risk occult primary cancer of head and neck	0.000138618	0.000103955	1
178	Stage 4a undifferentiated laryngeal carcinoma	0.000138618	0.000103955	1
179	Locally advanced supraglottis cancer	0.000138618	0.000103955	1
180	Non-well differentiated fetal hepatoblastoma	0.000138618	0.000103955	1
181	Stage 4a resectable laryngeal squamous cell carcinoma	0.000138618	0.000103955	1
182	TNM stage T3 glottis cancer	0.000138618	0.000103955	1
183	Stage III locally advanced hypopharyngeal squamous cell carcinoma	0.000138618	0.000103955	1
184	Stage 3 resectable hypopharynx carcinoma	0.000138618	0.000103955	1
185	Stage IVA nasopharyngeal cancer	0.000138618	0.000103955	1
186	Stage IB2-IVA invasive cervical squamous cell carcinoma	0.000138618	0.000103955	1
187	Primary cervical squamous cell carcinoma	0.000138618	0.000103955	1
188	Stage III CDKN2A positive oropharyngeal carcinoma	0.000138618	0.000103955	1
189	Stage 3 inoperable non-small cell lung cancer	0.000138618	0.000103955	1
190	Stage IA cervical cancer	0.000138618	0.000103955	1
191	High-risk squamous cell cancer of the supraglottis	0.000138618	0.000103955	1
192	Primary cervical adenosquamous carcinoma	0.000138618	0.000103955	1
193	Stage IVA locally advanced laryngeal squamous cell carcinoma	0.000138618	0.000103955	1
194	Resectable supraglottis cancer	0.000138618	0.000103955	1
195	Stage IVA locally advanced hypopharyngeal squamous cell carcinoma	0.000138618	0.000103955	1
196	Invasive cervical adenocarcinoma	0.000138618	0.000103955	1
197	High-risk squamous cell cancer of the maxillary sinus	0.000138618	0.000103955	1
198	High-risk squamous cell cancer of the ethmoid sinus	0.000138618	0.000103955	1
199	Adenoid cystic carcinoma of parotid gland	0.000138618	0.000103955	1
200	Mitochondrial complex I deficiency	0.000174238	0.000100106	1
201	Breast or colorectal cancer	0.000125817	0.000139072	1
202	Non metastatic HER2 negative breast cancer	0.000191562	0.00011014	1
203	Nonhematologic malignant neoplasm	0.000144823	0.000154592	1
204	Familial dementia	6.83024e-05	0.000337764	1
205	Genitourinary tumor	0.000174666	0.000140162	1
206	Stage IV HER2 negative invasive breast cancer	0.000210094	0.000120883	1
207	Recurrent HER2 negative invasive breast cancer	0.000210094	0.000120883	1
208	Stage III unresectable lung squamous cell carcinoma	0.000198316	0.000129703	1
209	CTNNB1 negative solid tumor	0.000198316	0.000129703	1
210	TNM stage T1-4N2-3M0 nasopharyngeal carcinoma	0.000198316	0.000129703	1
211	MYC amplification negative MYCN amplification negative medulloblastoma	0.000198316	0.000129703	1
212	Unresectable non-small cell lung adenosquamous carcinoma	0.000198316	0.000129703	1
213	TNM stage T4aN0M0 squamous cell carcinoma of middle third of esophagus	0.000198316	0.000129703	1
214	Stage IIIB advanced lung squamous cell carcinoma	0.000198316	0.000129703	1
215	Accumulation of fatty acid	0.000198316	0.000129703	1
216	Stage IB lung adenocarcinoma	0.000198316	0.000129703	1
217	TNM stage T3-4 non-keratinizing nasopharyngeal carcinoma	0.000198316	0.000129703	1
218	Malignant genitourinary solid tumor	0.000182378	0.00016353	1
219	Malignant solid tumor	0.000220154	0.000151647	1
220	Metabolism of amino acids	0.000287171	0.000118205	1
221	Beta-oxidation of fatty acid	0.000250981	0.000144617	1
222	Stage IB2-IVA locally advanced squamous cell cervical carcinoma	0.00023679	0.000154971	1
223	Stage IIIB EGFR exon 20 activating mutation positive EGFR T790M mutation negative non-squamous non-small-cell lung cancer	0.00023679	0.000154971	1
224	Stage IVA laryngeal verrucous carcinoma	0.00023679	0.000154971	1
225	EGFR exon 21 mutation positive EGFR T790M mutation negative non-small-cell lung cancer	0.00023679	0.000154971	1
226	Stage III laryngeal verrucous carcinoma	0.00023679	0.000154971	1
227	Stage IIIB EGFR exon 21 activating mutation positive EGFR T790M mutation negative non-squamous non-small-cell lung cancer	0.00023679	0.000154971	1
228	Non-small cell cervical cancer	0.00023679	0.000154971	1
229	Stage III-IVB non-keratinizing nasopharyngeal carcinoma	0.00023679	0.000154971	1
230	Recurrent testicular nonseminomatous germ cell tumor	0.00023679	0.000154971	1
231	EGFR exon 18 mutation positive EGFR T790M mutation negative non-small-cell lung cancer	0.00023679	0.000154971	1
232	Stage IB1 node positive cervical adenocarcinoma	0.00023679	0.000154971	1
233	FIGO stage III endometrial undifferentiated carcinoma	0.00023679	0.000154971	1
234	Stage IIB cervical squamous cell carcinoma	0.00023679	0.000154971	1
235	Stage IVA non-metastatic nasopharyngeal carcinoma	0.00023679	0.000154971	1
236	Stage IIIA EGFR exon 19 activating mutation positive EGFR T790M mutation negative non-squamous non-small-cell lung cancer	0.00023679	0.000154971	1
237	Stage II endometrial clear cell carcinoma	0.00023679	0.000154971	1
238	Stage IIA cervical adenosquamous carcinoma	0.00023679	0.000154971	1
239	Stage IVA verrucous carcinoma of oral cavity	0.00023679	0.000154971	1
240	Stage IVA oropharyngeal squamous cell carcinoma	0.00023679	0.000154971	1
241	Stage IVB verrucous carcinoma of oral cavity	0.00023679	0.000154971	1
242	Secondary neoplasm of peritoneum	0.00023679	0.000154971	1
243	Stage IIIA lung squamous cell carcinoma	0.00023679	0.000154971	1
244	Stage IIB cervical adenosquamous carcinoma	0.00023679	0.000154971	1
245	Stage II EGFR exon 18 activating mutation positive EGFR T790M mutation negative non-squamous non-small-cell lung cancer	0.00023679	0.000154971	1
246	Papillary serous endometrial carcinoma	0.00023679	0.000154971	1
247	Stage II EGFR exon 21 activating mutation positive EGFR T790M mutation negative non-squamous non-small-cell lung cancer	0.00023679	0.000154971	1
248	Node negative cervical cancer	0.00023679	0.000154971	1
249	Stage II EGFR exon 19 activating mutation positive EGFR T790M mutation negative non-squamous non-small-cell lung cancer	0.00023679	0.000154971	1
250	Stage IIIA EGFR exon 20 activating mutation positive EGFR T790M mutation negative non-squamous non-small-cell lung cancer	0.00023679	0.000154971	1
251	Stage IIB cervical adenocarcinoma	0.00023679	0.000154971	1
252	Stage III non-metastatic nasopharyngeal carcinoma	0.00023679	0.000154971	1
253	Stage II EGFR exon 20 activating mutation positive EGFR T790M mutation negative non-squamous non-small-cell lung cancer	0.00023679	0.000154971	1
254	Stage IIIA EGFR exon 21 activating mutation positive EGFR T790M mutation negative non-squamous non-small-cell lung cancer	0.00023679	0.000154971	1
255	Stage III squamous cell cancer of the hypopharynx	0.00023679	0.000154971	1
256	Stage IIIB EGFR exon 19 activating mutation positive EGFR T790M mutation negative non-squamous non-small-cell lung cancer	0.00023679	0.000154971	1
257	FIGO stage III endometrial clear cell carcinoma	0.00023679	0.000154971	1
258	Stage IIIA EGFR exon 18 activating mutation positive EGFR T790M mutation negative non-squamous non-small-cell lung cancer	0.00023679	0.000154971	1
259	Stage IB1 cervical adenosquamous carcinoma	0.00023679	0.000154971	1
260	Stage IIA cervical adenocarcinoma	0.00023679	0.000154971	1
261	Stage IVB laryngeal verrucous carcinoma	0.00023679	0.000154971	1
262	Stage IIA cervical squamous cell carcinoma	0.00023679	0.000154971	1
263	Stage IIB gastro-esophageal junction carcinoma	0.00023679	0.000154971	1
264	Stage IIIB EGFR exon 18 activating mutation positive EGFR T790M mutation negative non-squamous non-small-cell lung cancer	0.00023679	0.000154971	1
265	Stage II endometrial serous carcinoma	0.00023679	0.000154971	1
266	EGFR exon 19 mutation positive EGFR T790M mutation negative non-small-cell lung cancer	0.00023679	0.000154971	1
267	Stage III verrucous carcinoma of oral cavity	0.00023679	0.000154971	1
268	Metastatic endometrial carcinosarcoma	0.00023679	0.000154971	1
269	Urinary tract cancer	0.000159371	0.000263	1
270	Progressive motor neuropathy	2.56036e-06	1	0.0171726
271	Development of endocrine gland tumor	0.00032182	0.000147677	1
272	Stage II-III primary esophageal squamous cell carcinoma	0.000279783	0.000183234	1
273	Seromucinous ovarian carcinoma	0.000279783	0.000183234	1
274	Stage IVC nasopharyngeal carcinoma	0.000279783	0.000183234	1
275	Cervical esophageal adenocarcinoma	0.000279783	0.000183234	1
276	Inoperable esophageal squamous cell carcinoma	0.000279783	0.000183234	1
277	Clear cell ovarian cystadenocarcinoma	0.000279783	0.000183234	1
278	Thoracic esophageal cancer	0.000279783	0.000183234	1
279	Cervical clear cell carcinoma	0.000279783	0.000183234	1
280	Stage IV anal margin cancer	0.000279783	0.000183234	1
281	Stage IV advanced cervical cancer	0.000279783	0.000183234	1
282	Recurrent laryngeal verrucous carcinoma	0.000279783	0.000183234	1
283	Squamous cell carcinoma of the cervical esophagus	0.000279783	0.000183234	1
284	Stage IVB oropharyngeal squamous cell carcinoma	0.000279783	0.000183234	1
285	Highly advanced head and neck cancer	0.000279783	0.000183234	1
286	EGFR expressing head and neck squamous cell carcinoma	0.000279783	0.000183234	1
287	Stage I squamous cell carcinoma of nasopharynx	0.000275991	0.000207102	1
288	Stage II undifferentiated nasopharyngeal carcinoma	0.000275991	0.000207102	1
289	CDKN2A positive oropharyngeal papillary squamous cell carcinoma	0.000275991	0.000207102	1
290	Recurrent HER2 positive esophageal adenocarcinoma	0.000275991	0.000207102	1
291	Symptomatic stage recurrent anal cancer	0.000275991	0.000207102	1
292	Stage II-III basal-like breast cancer	0.000275991	0.000207102	1
293	TNM stage N0-2c oropharyngeal squamous-cell carcinoma	0.000275991	0.000207102	1
294	TNM stage T3 papillary squamous cell carcinoma of the soft palate	0.000275991	0.000207102	1
295	Stage IVB nasopharyngeal cancer	0.000275991	0.000207102	1
296	Stage III undifferentiated nasopharyngeal carcinoma	0.000275991	0.000207102	1
297	TNM stage T3 papillary squamous cell carcinoma of the base of tongue	0.000275991	0.000207102	1
298	TNM stage T4 loco-regionally advanced squamous cell carcinoma of the head and neck	0.000275991	0.000207102	1
299	Stage II-III invasive non-metastatic breast cancer	0.000275991	0.000207102	1
300	Stage III-IV nonmetastatic oropharyngeal squamous-cell carcinoma	0.000275991	0.000207102	1
301	High-risk squamous cell cancer of the hypopharynx	0.000275991	0.000207102	1
302	TNM stage T1-2 basaloid squamous cell carcinoma of the base of tongue	0.000275991	0.000207102	1
303	Symptomatic stage metastatic anal cancer	0.000275991	0.000207102	1
304	Stage II oropharyngeal squamous cell carcinoma	0.000275991	0.000207102	1
305	Stage IV squamous cell carcinoma of nasopharynx	0.000275991	0.000207102	1
306	Contractility of cardiomyocytes	0.000275991	0.000207102	1
307	TNM stage T1-2 papillary squamous cell carcinoma of the base of tongue	0.000275991	0.000207102	1
308	TNM stage T1-2 papillary squamous cell carcinoma of the soft palate	0.000275991	0.000207102	1
309	Inoperable anal cancer	0.000275991	0.000207102	1
310	TNM stage T3 basaloid squamous cell carcinoma of the tonsil	0.000275991	0.000207102	1
311	Metastatic HER2 positive esophageal adenocarcinoma	0.000275991	0.000207102	1
312	TNM stage T1-2 basaloid squamous cell carcinoma of the tonsil	0.000275991	0.000207102	1
313	Locally advanced HER2 positive esophageal adenocarcinoma	0.000275991	0.000207102	1
314	TNM stage T3 oropharyngeal papillary squamous cell carcinoma	0.000275991	0.000207102	1
315	Stage II squamous cell carcinoma of nasopharynx	0.000275991	0.000207102	1
316	TNM stage T1-2 oropharyngeal papillary squamous cell carcinoma	0.000275991	0.000207102	1
317	Stage IV undifferentiated nasopharyngeal carcinoma	0.000275991	0.000207102	1
318	TNM stage T1-2 papillary squamous cell carcinoma of the tonsil	0.000275991	0.000207102	1
319	Stage III squamous cell carcinoma of nasopharynx	0.000275991	0.000207102	1
320	TNM stage T1-2 basaloid squamous cell carcinoma of the soft palate	0.000275991	0.000207102	1
321	TNM stage T3 papillary squamous cell carcinoma of the tonsil	0.000275991	0.000207102	1
322	CDKN2A positive oropharyngeal basaloid squamous cell carcinoma	0.000275991	0.000207102	1
323	TNM stage T3 basaloid squamous cell carcinoma of the base of tongue	0.000275991	0.000207102	1
324	Late-onset myopathy	0.000275991	0.000207102	1
325	TNM stage T3 basaloid squamous cell carcinoma of the soft palate	0.000275991	0.000207102	1
326	TNM stage N3 oropharyngeal squamous-cell carcinoma	0.000275991	0.000207102	1
327	Stage I undifferentiated nasopharyngeal carcinoma	0.000275991	0.000207102	1
328	TNM stage T3 oropharyngeal basaloid squamous cell carcinoma	0.000275991	0.000207102	1
329	TNM stage T1-2 oropharyngeal basaloid squamous cell carcinoma	0.000275991	0.000207102	1
330	Unresectable HER2 positive esophageal adenocarcinoma	0.000275991	0.000207102	1
331	Renal cell carcinoma	0.00018537	0.000310062	1
332	Familial hypertrophic cardiomyopathy type 1	1.98762e-06	1	0.029918
333	Anogenital cancer	0.000432728	0.000159929	1
334	Degranulation of phagocytes	6.99008e-08	1	1
335	Stage IVA cervical adenocarcinoma	0.000327512	0.000214638	1
336	Stage III oropharyngeal squamous cell carcinoma	0.000327512	0.000214638	1
337	Advanced stage Sertoli-Leydig cell tumor	0.000327512	0.000214638	1
338	Central nervous system neuroblastoma	0.000327512	0.000214638	1
339	Steroid cell tumor of the ovary	0.000327512	0.000214638	1
340	Stage IC2-IC3 granulosa cell tumor	0.000327512	0.000214638	1
341	Relapsed testicular seminoma	0.000327512	0.000214638	1
342	Stage IIIB cervical squamous cell carcinoma	0.000327512	0.000214638	1
343	Central nervous system embryonal neoplasm with rhabdoid features	0.000327512	0.000214638	1
344	Stage IB2 cervical adenosquamous carcinoma	0.000327512	0.000214638	1
345	TNM stage T3 gastroesophageal junction adenocarcinoma	0.000327512	0.000214638	1
346	Persistent nasopharyngeal cancer	0.000327512	0.000214638	1
347	Recurrent ovarian sex cord-stromal tumor	0.000327512	0.000214638	1
348	Immature teratoma	0.000327512	0.000214638	1
349	Embryonal tumor with multi-layered rosettes	0.000327512	0.000214638	1
350	Human papillomavirus positive oropharyngeal squamous cell carcinoma	0.000327512	0.000214638	1
351	Childhood germ cell tumor	0.000327512	0.000214638	1
352	Poorly differentiated Sertoli-Leydig cell tumor	0.000327512	0.000214638	1
353	Medulloepithelioma	0.000327512	0.000214638	1
354	Relapsed testicular nonseminomatous germ cell tumor	0.000327512	0.000214638	1
355	Stage IA mesenchymal Sertoli-Leydig cell tumor	0.000327512	0.000214638	1
356	Metastatic retinoblastoma	0.000327512	0.000214638	1
357	Stage IIA-IV granulosa cell tumor	0.000327512	0.000214638	1
358	Stage IIIB cervical adenocarcinoma	0.000327512	0.000214638	1
359	Metastatic anal cancer	0.000327512	0.000214638	1
360	Persistent cervical cancer	0.000327512	0.000214638	1
361	Stage IVA cervical squamous cell carcinoma	0.000327512	0.000214638	1
362	Stage IVA endometrial undifferentiated carcinoma	0.000327512	0.000214638	1
363	Ovarian mucinous cystadenocarcinoma	0.000327512	0.000214638	1
364	Stage IVA cervical adenosquamous carcinoma	0.000327512	0.000214638	1
365	Central nervous system ganglioneuroblastoma	0.000327512	0.000214638	1
366	Stage IVA endometrial clear cell carcinoma	0.000327512	0.000214638	1
367	Ependymoblastoma	0.000327512	0.000214638	1
368	Stage IB2 cervical adenocarcinoma	0.000327512	0.000214638	1
369	Stage IB2 cervical squamous cell carcinoma	0.000327512	0.000214638	1
370	Metastatic anal carcinoma	0.000327512	0.000214638	1
371	Posterior fossa classic medulloblastoma	0.000327512	0.000214638	1
372	Squamous cell carcinoma of nasopharynx	0.000327512	0.000214638	1
373	Tubular breast carcinoma	0.000327512	0.000214638	1
374	Autophagy of mitochondria	4.35476e-05	1	0.00179544
375	Degranulation of myeloid cells	8.5112e-08	1	1
376	Recurrent squamous cell cancer of the ethmoid sinus	0.000380189	0.000249331	1
377	TNM stage M0 non-keratinizing nasopharyngeal carcinoma	0.000380189	0.000249331	1
378	Stage IVB cervical carcinoma	0.000380189	0.000249331	1
379	Recurrent esophageal squamous cell carcinoma	0.000380189	0.000249331	1
380	Recurrent squamous cell cancer of the lip	0.000380189	0.000249331	1
381	Recurrent cervical adenosquamous carcinoma	0.000380189	0.000249331	1
382	Anaplastic childhood medulloblastoma	0.000380189	0.000249331	1
383	Local neoplasm recurrence	0.000380189	0.000249331	1
384	Early stage ovarian sex cord-stromal tumor	0.000380189	0.000249331	1
385	Recurrent squamous cell cancer of the supraglottis	0.000380189	0.000249331	1
386	Metastatic squamous cell carcinoma of the lip	0.000380189	0.000249331	1
387	Recurrent squamous cell cancer of the maxillary sinus	0.000380189	0.000249331	1
388	Metastatic occult primary cancer of head and neck	0.000380189	0.000249331	1
389	INI1 negative medulloblastoma	0.000380189	0.000249331	1
390	Transport of H+	0.000380189	0.000249331	1
391	TNM stage N2-3 non-keratinizing nasopharyngeal carcinoma	0.000380189	0.000249331	1
392	TNM stage M0 childhood medulloblastoma	0.000380189	0.000249331	1
393	Unresectable squamous cell cancer of the ethmoid sinus	0.000380189	0.000249331	1
394	Metastatic squamous cell cancer of the glottis	0.000380189	0.000249331	1
395	Unresectable esophageal squamous cell carcinoma	0.000380189	0.000249331	1
396	Unresectable squamous cell cancer of the supraglottis	0.000380189	0.000249331	1
397	Lymph node positive cervical squamous cell carcinoma	0.000380189	0.000249331	1
398	Medulloblastoma with extensive nodularity	0.000380189	0.000249331	1
399	Stage II-III infiltrating ductal breast carcinoma	0.000380189	0.000249331	1
400	Unresectable squamous cell cancer of the lip	0.000380189	0.000249331	1
401	Unresectable cervical squamous cell carcinoma	0.000380189	0.000249331	1
402	Unresectable squamous cell cancer of the maxillary sinus	0.000380189	0.000249331	1
403	Recurrent squamous cell cancer of the glottis	0.000380189	0.000249331	1
404	Recurrent occult primary cancer of head and neck	0.000380189	0.000249331	1
405	Metastatic squamous cell cancer of the maxillary sinus	0.000380189	0.000249331	1
406	EGFR mutation negative ALK rearrangement negative PD-L1 expression positive squamous non-small cell lung cancer	0.000380189	0.000249331	1
407	Locally advanced gallbladder cancer	0.000380189	0.000249331	1
408	Unresectable occult primary cancer of head and neck	0.000380189	0.000249331	1
409	Relapsed gestational trophoblastic disease	0.000380189	0.000249331	1
410	Metastatic squamous cell cancer of the supraglottis	0.000380189	0.000249331	1
411	SMARCB1 loss positive non rhabdoid tumor	0.000380189	0.000249331	1
412	Unresectable squamous cell cancer of the glottis	0.000380189	0.000249331	1
413	Metastatic squamous cell cancer of the ethmoid sinus	0.000380189	0.000249331	1
414	Progressive testicular germ cell cancer	0.000438021	0.000287454	1
415	Advanced ovarian germ cell tumor	0.000438021	0.000287454	1
416	Metastatic ALK fusion negative CD274 positive non-small cell lung cancer	0.000438021	0.000287454	1
417	Recurrent endometrial carcinosarcoma	0.000438021	0.000287454	1
418	Colloid breast carcinoma	0.000438021	0.000287454	1
419	Recurrent cervical squamous cell carcinoma	0.000438021	0.000287454	1
420	Advanced malignant germ cell neoplasm	0.000438021	0.000287454	1
421	Recurrent cervical adenocarcinoma	0.000438021	0.000287454	1
422	Metastatic testicular germ cell tumor	0.000438021	0.000287454	1
423	Pineoblastoma	0.000438021	0.000287454	1
424	Recurrent ovarian germ cell tumor	0.000438021	0.000287454	1
425	Locally advanced esophageal squamous cell carcinoma	0.000438021	0.000287454	1
426	Ovarian small cell carcinoma hypercalcemic type	0.000438021	0.000287454	1
427	Childhood supratentorial primitive neuroectodermal tumor	0.000438021	0.000287454	1
428	Metastatic cervical adenosquamous carcinoma	0.000438021	0.000287454	1
429	Secondary neoplasm of mediastinum	0.000438021	0.000287454	1
430	Klatskin tumor	1	1.11062e-05	0.0172047
431	Lactate dehydrogenase deficiency	4.64147e-05	1	0.00432858
432	Cell survival	0.000383574	1	0.0011191
433	Autosomal dominant cardiomyopathy	5.32772e-07	1	1
434	Obesity	0.000158211	1	0.0042341
435	Modification of hydrogen peroxide	1	8.07193e-07	1
436	Assembly of cardiomyocytes	0.000138618	1	0.006486
437	Tongue squamous cell carcinoma	1	4.28812e-05	0.0256982
438	Ototoxicity	4.95913e-05	1	0.0235816
439	Vacuolar myopathy	1.4273e-06	1	1
440	Chronic pancreatitis	0.000322609	1	0.00485974
441	Cardiomyopathy of heart ventricle	1.61867e-06	1	1
442	Nonaka myopathy	6.57907e-05	1	0.0256982
443	Contraction of cardiac muscle	0.000349433	1	0.00505959
444	Severe COVID-19	0.00025141	1	0.00706117
445	Mitochondrial respiration of carcinoma cell lines	1	0.000207102	0.00863884
446	Acute leukemia	0.000121399	1	0.0194222
447	Leukemia	0.000195411	1	0.0123044
448	Distal arthrogryposis type 1A	1	0.000343831	0.0107871
449	Accumulation of lactic acid	1	0.000343831	0.0107871
450	Macroautophagy of cells	0.000147071	1	0.0261873
451	Distal arthrogryposis type 1	1	4.00107e-06	1
452	Cardiogenesis	0.000100367	1	0.0449625
453	Breast or ovarian cancer	0.000332841	1	0.016885
454	Lymphoreticular neoplasm	0.000380856	1	0.0156273
455	Left ventricular noncompaction	7.55361e-06	1	1
456	Rheumatoid arthritis	8.75142e-06	1	1
457	Cholangiocarcinoma	0.000273389	1	0.0323008
458	Benign solid tumor	1.01458e-05	1	1
459	Familial cardiovascular disease	1.26349e-05	1	1
460	Pediatric-onset neurological disease	1.51195e-05	1	1
461	Synthesis of reactive oxygen species	1.87942e-05	1	1
462	Familial frontotemporal dementia	2.00069e-05	1	1
463	Inborn error of carbohydrate metabolism	2.07468e-05	1	1
464	Tongue carcinoma	1	2.14796e-05	1
465	Autosomal dominant myofibrillar myopathy	2.55014e-05	1	1
466	X-linked myopathy with postural muscle atrophy	1	3.47867e-05	1
467	Atresia	3.6248e-05	1	1
468	Uterine smooth muscle tumor	4.13676e-05	1	1
469	Developmental epilepsy	1	4.20617e-05	1
470	Tonic-clonic seizure	1	4.20617e-05	1
471	Syndromic epilepsy	1	4.37978e-05	1
472	Subcutaneous tumor	4.46455e-05	1	1
473	Benign connective or soft tissue neoplasm	4.55573e-05	1	1
474	Asbestosis	1	1	4.57103e-05
475	Atresia of ovarian follicle	4.64147e-05	1	1
476	Ovarian serous cystadenocarcinoma	1	4.73338e-05	1
477	Smooth muscle tumor	4.78627e-05	1	1
478	Concentration of lipid	4.84678e-05	1	1
479	Generalized epilepsy	1	4.93622e-05	1
480	Isolated heart disease	4.95913e-05	1	1
481	Adenoma	5.24071e-05	1	1
482	Progressive myopathy	5.70519e-05	1	1
483	Morphogenesis of cardiovascular system	5.76889e-05	1	1
484	Familial left ventricular noncompaction	6.4892e-05	1	1
485	Dilated cardiomyopathy 1S	6.57907e-05	1	1
486	Morphogenesis of cardiac muscle tissue in heart ventricle	6.57907e-05	1	1
487	Morphogenesis of cardiac muscle tissue	6.57907e-05	1	1
488	Adenomyosis	6.58433e-05	1	1
489	Leiomyoma	7.18255e-05	1	1
490	Macroautophagy	7.21036e-05	1	1
491	Metabolism of hydrogen peroxide	1	7.30743e-05	1
492	Apoptosis of tumor cell lines	7.87195e-05	1	1
493	Childhood epilepsy	1	8.35484e-05	1
494	Familial arrhythmia	8.48183e-05	1	1
495	Metabolism of protein	9.39995e-05	1	1
496	Cell viability of neuroblastoma cell lines	9.56151e-05	1	1
497	Inclusion body myopathy	9.56151e-05	1	1
498	Isolated myopathy	0.000107767	1	1
499	Ventricular tachycardia	0.000117875	1	1
500	Development of body trunk	0.000118217	1	1
501	Catabolism of glycogen	1	0.000129703	1
502	Uterine leiomyoma	0.000131115	1	1
503	Chronic inflammatory disorder	0.000133267	1	1
504	Mitochondrial DNA-related disorder	0.000134786	1	1
505	Severe early-onset chronic obstructive pulmonary disease	0.000138618	1	1
506	Apoptosis	0.000140606	1	1
507	Frontotemporal lobar degeneration or amyotrophic lateral sclerosis	0.000158211	1	1
508	Duchenne muscular dystrophy	1	1	0.000158687
509	Seizure disorder	1	0.000178211	1
510	Myocardial dysfunction	0.000185258	1	1
511	Morphology of muscle cells	0.000191562	1	1
512	Stage II non-small cell lung cancer	0.000191562	1	1
513	Bipolar disorder	1	0.0002033	1
514	Endoplasmic reticulum stress response of cervical cancer cell lines	1	1	0.000204281
515	Myelodysplastic syndrome or leukemia	0.000211379	1	1
516	Tubular adenocarcinoma	1	0.00021398	1
517	Systemic autoimmune syndrome	0.000217205	1	1
518	Cervical adenocarcinoma	1	0.000236005	1
519	Secretion of lactic acid	1	1	0.000249333
520	Stage IV advanced breast cancer	1	0.000254509	1
521	Hormone receptor positive invasive breast cancer	1	0.000254509	1
522	Major affective disorder	1	0.000256045	1
523	Multiple cancers	0.000258306	1	1
524	Leigh syndrome	0.000273433	1	1
525	Pyruvate decarboxylase deficiency	0.000275991	1	1
526	Stage IVB cervical cancer	1	0.000287454	1
527	Siewert type I gastroesophageal junction adenocarcinoma	1	0.000287454	1
528	Stage IV anal canal cancer	1	0.000287454	1
529	TNM stage T1N1 gastroesophageal junction adenocarcinoma	1	0.000287454	1
530	TNM stage T1N1 gastric adenocarcinoma	1	0.000287454	1
531	Stage IB gastric adenocarcinoma	1	0.000287454	1
532	Stage IB gastroesophageal junction adenocarcinoma	1	0.000287454	1
533	Stage III uterine corpus cancer	1	0.000287454	1
534	Unresectable squamous cell cancer of the oropharynx	1	0.000287454	1
535	Stage IIIC gastric adenocarcinoma	1	0.000287454	1
536	TNM stage T3-4 gastric adenocarcinoma	1	0.000287454	1
537	Stage IIIC gastroesophageal junction adenocarcinoma	1	0.000287454	1
538	Consumption of oxygen	1	0.000294609	1
539	Transport of ion	1	0.000296601	1
540	Epilepsy or neurodevelopmental disorder	1	0.000320772	1
541	Adenocarcinoma of the thoracic esophagus	1	0.000329146	1
542	Metabolism of dicarboxylic acid	1	0.000329146	1
543	Unresectable squamous cell cancer of the hypopharynx	1	0.000329146	1
544	Intracranial anaplastic ependymoma	1	0.000329146	1
545	Small cell undifferentiated hepatoblastoma	1	0.000329146	1
546	Scattered Merkel-cell carcinoma	1	0.000329146	1
547	Intracranial cellular ependymoma	1	0.000329146	1
548	TNM stage N0-3 Siewert type II gastroesophageal junction non-squamous adenocarcinoma	1	0.000329146	1
549	Squamous cell carcinoma of the esophagogastric junction	1	0.000329146	1
550	Resectable esophageal adenocarcinoma	1	0.000329146	1
551	Stage IV CD274 positive squamous non-small cell lung cancer	1	0.000329146	1
552	Localized osteosarcoma	1	0.000329146	1
553	TNM stage T2-T3 Siewert type III gastroesophageal junction non-squamous adenocarcinoma	1	0.000329146	1
554	Relapsed testicular cancer	1	0.000329146	1
555	Intracranial papillary ependymoma	1	0.000329146	1
556	Metastatic EGFR mutation negative CD274 positive non-small cell lung cancer	1	0.000329146	1
557	Metastatic cervical adenocarcinoma	1	0.000329146	1
558	TNM stage M0 Siewert type III gastroesophageal junction non-squamous adenocarcinoma	1	0.000329146	1
559	TNM stage N0-3 Siewert type III gastroesophageal junction non-squamous adenocarcinoma	1	0.000329146	1
560	Localized gastric adenocarcinoma	1	0.000329146	1
561	TNM stage T2-T3 Siewert type II gastroesophageal junction non-squamous adenocarcinoma	1	0.000329146	1
562	Metastatic CD274 positive squamous non-small cell lung cancer	1	0.000329146	1
563	Intracranial tanycytic ependymoma	1	0.000329146	1
564	TNM stage M0 Siewert type II gastroesophageal junction non-squamous adenocarcinoma	1	0.000329146	1
565	TNM stage N0-3 esophageal adenocarcinoma	1	0.000329146	1
566	Recurrent HER2 negative gastric adenocarcinoma	1	0.000329146	1
567	Thyroid carcinoma	1	0.000332743	1
568	Abdominal neoplasm	1	0.000333969	1
569	Chronic psoriasis	1	0.000336232	1
570	Advanced stage steroid cell tumor	1	0.000343831	1
571	Mediastinal nonseminomatous germ cell tumor	1	0.000343831	1
572	Removal of superoxide	1	0.000343831	1
573	Distal cholangiocarcinoma	1	0.000343831	1
574	Autosomal dominant inclusion body myopathy	1	0.000343831	1
575	Locally advanced HER2 negative MET positive gastroesophageal junction adenocarcinoma	1	0.000343831	1
576	Nuclear-encoded mitochondrial complex V deficiency	1	0.000343831	1
577	Advanced stage ovarian small cell carcinoma hypercalcemic type	1	0.000343831	1
578	Poorly differentiated small cell lung carcinoma	1	0.000343831	1
579	Regional Merkel-cell carcinoma	1	0.000343831	1
580	Incidental gallbladder carcinoma	1	0.000343831	1
581	Childhood teratoma	1	0.000343831	1
582	Early stage ovarian small cell carcinoma hypercalcemic type	1	0.000343831	1
583	Locally advanced HER2 negative MET positive gastroesophageal junction carcinoma	1	0.000343831	1
584	Hereditary Wolff-Parkinson-White syndrome	0.000349433	1	1
585	Incidence of tumor	0.000351962	1	1
586	Organic aciduria	0.000377817	1	1
587	Progressive muscle weakness	0.000391544	1	1
588	Myogenesis of skeletal muscle	1	1	0.000686936
589	Movement of vascular endothelial cells	1	1	0.00105574
590	Apoptosis of hepatoma cell lines	1	1	0.0010938
591	Disassembly of actin filaments	1	1	0.00112811
592	Cell viability of bladder cancer cell lines	1	1	0.00112811
593	Angiogenesis	1	1	0.00125315
594	Migration of vascular cells	1	1	0.00143372
595	X-linked hereditary disease	1	1	0.00161276
596	Endoplasmic reticulum stress response	1	1	0.0017903
597	Accumulation of glucose-6-phosphate	1	1	0.00216659
598	Bioactivation of olmesartan medoxomil	1	1	0.00216659
599	ACTN3 deficiency	1	1	0.00216659
600	X-linked dominant scapuloperoneal myopathy	1	1	0.00216659
601	Nemaline myopathy type 4	1	1	0.00216659
602	Childhood-onset x-linked reducing body myopathy	1	1	0.00216659
603	Variant phosphoglycerate kinase deficiency	1	1	0.00216659
604	Cell viability of multiple myeloma cells	1	1	0.00216659
605	Entry into G2/M phase transition of cervical cancer cell lines	1	1	0.00216659
606	Binding of myosin filaments	1	1	0.00216659
607	Uruguay faciocardiomusculoskeletal syndrome	1	1	0.00216659
608	Hemolytic anemia due to adenylate kinase deficiency	1	1	0.00216659
609	X-linked Emery-Dreifuss muscular dystrophy type 6	1	1	0.00216659
610	Atypical Becker muscular dystrophy	1	1	0.00216659
611	Spinal muscular atrophy, infantile X-linked	1	1	0.00216659
612	Early-onset reducing body X-linked severe myopathy	1	1	0.00216659
613	Early infantile epileptic encephalopathy type 51	1	1	0.00216659
614	Autophagy of endoplasmic reticulum	1	1	0.00216659
615	Extraoral halitosis due to methanethiol oxidase deficiency	1	1	0.00216659
616	Recovery of synapse	1	1	0.00216659
617	Dilated cardiomyopathy 1m	1	1	0.00216659
618	Triosephosphate isomerase deficiency	1	1	0.00216659
619	Cerebral dysgenesis, neuropathy, ichthyosis, and palmoplantar keratoderma syndrome, cednik syndrome	1	1	0.00216659
620	Cap myopathy 2	1	1	0.00216659
621	Danon disease	1	1	0.00216659
622	Metabolism of lamivudine	1	1	0.00216659
623	Nemaline myopathy type 7	1	1	0.00216659
624	Concentration of linoleic acid	1	1	0.00216659
625	Internalization of lipoprotein	1	1	0.00216659
626	Duchenne and Becker muscular dystrophy	1	1	0.00216659
627	Glycogen storage disease XI	1	1	0.00216659
628	Glutaric acidemia type 2A	1	1	0.00216659
629	Accumulation of fructose-6-phosphate	1	1	0.00216659
630	Accumulation of fructose-1,6-diphosphate	1	1	0.00216659
631	Duchenne muscular dystrophy, mental retardation, and absence of ERG b-wave	1	1	0.00216659
632	Familial Becker muscular dystrophy	1	1	0.00216659
633	Binding of lipoprotein	1	1	0.00216659
634	Quantity of flavivirus	1	1	0.00216659
635	Familial hypertrophic cardiomyopathy type 12	1	1	0.00216659
636	Congenital myopathy with fast-twitch fiber atrophy	1	1	0.00216659
637	Ohtahara syndrome	1	1	0.00218354
638	Cell death of leukemia cell lines	1	1	0.00274241
639	Apoptosis of thyroid tumor cell lines	1	1	0.00275933
640	Cell viability	1	1	0.00311511
641	Serous adenocarcinoma	1	1	0.00322958
642	Survival of vascular endothelial cells	1	1	0.00323214
643	Serous adenocarcinoma in ovary	1	1	0.0035096
644	Replication of Infectious bronchitis virus	1	1	0.00391718
645	Degradation of mitochondria	1	1	0.00409808
646	Induction of endothelial tube	1	1	0.00432858
647	Pelizaeus-Merzbacher-like disease	1	1	0.00432858
648	Signet ring-cell carcinoma in stomach	1	1	0.00432858
649	Growth hormone prolactin producing pituitary adenoma	1	1	0.00432858
650	Chronic intestinal pseudo-obstruction	1	1	0.00432858
651	Autophagy by adenocarcinoma cell lines	1	1	0.00432858
652	Biosynthesis of glyceraldehyde-3-phosphate	1	1	0.00432858
653	Glycogen storage disease type X	1	1	0.00432858
654	Disassembly of Golgi stacks	1	1	0.00432858
655	Proliferation of multiple myeloma endothelial cells	1	1	0.00432858
656	Dyssegmental dysplasia, Silverman-Handmaker type	1	1	0.00432858
657	Schwartz-Jampel syndrome type 1	1	1	0.00432858
658	Catabolism of lipoprotein	1	1	0.00432858
659	Apoptosis of melanoma cell lines	1	1	0.00459799
660	Growth of hematological system tumor	1	1	0.00526318
661	Cell viability of hepatoma cell lines	1	1	0.00526318
662	Apoptosis of kidney cancer cell lines	1	1	0.00568151
663	Assembly of cells	1	1	0.00588568
664	Goodpasture syndrome	1	1	0.006486
665	Metabolism of nitrobenzene	1	1	0.006486
666	Dilated cardiomyopathy 3B	1	1	0.006486
667	Acute hemorrhage	1	1	0.006486
668	Synaptic transmission of hippocampal neurons	1	1	0.006486
669	Autophagy of endothelial cell lines	1	1	0.006486
670	Stuve-Wiedemann syndrome	1	1	0.006486
671	Uptake of D-glucose	1	1	0.00679165
672	Cell death of ovarian cancer cell lines	1	1	0.00706117
673	Cell death of epithelial cell lines	1	1	0.00720095
674	Migration of vascular endothelial cells	1	1	0.00749736
675	Cell proliferation of bone cancer cell lines	1	1	0.00749736
676	Migration of connective tissue cells	1	1	0.00774485
677	Autophagy of tumor cell lines	1	1	0.00794922
678	Specific granule deficiency	1	1	0.00863884
679	Phagocytosis by nervous tissue cell lines	1	1	0.00863884
680	Accumulation of fat	1	1	0.00863884
681	Metastasis of melanoma cell lines	1	1	0.00863884
682	Autophagy of fibroblast cell lines	1	1	0.00863884
683	Proliferation of cancer cells	1	1	0.00940013
684	Atrophy of skeletal muscle	1	1	0.00954888
685	Vasculogenesis	1	1	0.00970574
686	Invasive breast carcinoma	1	1	0.00977336
687	Assembly of stress granule	1	1	0.0107871
688	Megacystis microcolon intestinal hypoperistalsis syndrome	1	1	0.0107871
689	Migration of PASMC cells	1	1	0.0107871
690	Proliferation of non-small-cell lung cancer cells	1	1	0.0107871
691	WHO grade II astrocytoma	1	1	0.0107871
692	Migration of pericytes	1	1	0.0107871
693	Cell viability of tumor cell lines	1	1	0.0108188
694	Neoplasia of cells	1	1	0.0120039
695	Neoplasia of skin cancer cell lines	1	1	0.0129309
696	Binding of monocyte-derived macrophages	1	1	0.0129309
697	Permeability of plasma membrane	1	1	0.0129309
698	Quantity of autophagosomes	1	1	0.0129309
699	Autophagy of lung cell lines	1	1	0.0129309
700	Adhesion of adenocarcinoma cell lines	1	1	0.0129309
701	Catabolism of xenobiotic	1	1	0.0129309
702	WHO grade III astrocytoma	1	1	0.0129309
703	Mitochondrial respiration of lung cancer cell lines	1	1	0.0129309
704	Anticoagulation of blood	1	1	0.0129309
705	Autophagy of cells	1	1	0.0140454
706	Hereditary connective tissue disorder	1	1	0.0144781
707	Cell death of colorectal cancer cell lines	1	1	0.0144842
708	Metabolism of xenobiotic	1	1	0.0149486
709	Size of autophagosomes	1	1	0.01507
710	Primary gastric adenocarcinoma	1	1	0.01507
711	Endoplasmic reticulum stress response of hepatoma cell lines	1	1	0.01507
712	Normal tension glaucoma	1	1	0.01507
713	Synthesis of L-serine	1	1	0.01507
714	Respiration of mitochondria	1	1	0.01507
715	Autophagy of vascular endothelial cells	1	1	0.01507
716	Attachment of vascular endothelial cells	1	1	0.01507
717	Survival of kidney cancer cell lines	1	1	0.01507
718	Phagocytosis of leukocyte cell lines	1	1	0.01507
719	Response of tumor cell lines	1	1	0.0159825
720	Proliferation of vascular cells	1	1	0.0159825
721	Apoptosis of vascular endothelial cells	1	1	0.0169807
722	Acute myeloid leukemia	1	1	0.0171564
723	Permeability transition of mitochondria	1	1	0.0172047
724	Endocervical adenocarcinoma	1	1	0.0172047
725	Phosphorylation of nucleoside diphosphates	1	1	0.0172047
726	Neurodevelopmental disorder	1	1	0.0175498
727	DNA damage response of cells	1	1	0.0175795
728	Cell proliferation of sarcoma cell lines	1	1	0.018504
729	Necrosis of prostate cancer cell lines	1	1	0.0190715
730	Transmission of virus	1	1	0.0193348
731	Glycolysis of lung cancer cell lines	1	1	0.0193348
732	Disassembly of actin stress fibers	1	1	0.0193348
733	Conjugation of glutathione	1	1	0.0193348
734	Permeability of mitochondrial membrane	1	1	0.0193348
735	Concentration of arachidonic acid	1	1	0.0193348
736	Targeting of vesicles	1	1	0.0193348
737	Infection by Marburg virus	1	1	0.0193348
738	Arrest in G1 phase of tumor cell lines	1	1	0.0202355
739	Spondylarthritis	1	1	0.020992
740	Fusion of autophagosomes	1	1	0.0214605
741	Morphology of fibrosarcoma cell lines	1	1	0.0214605
742	Klinefelter syndrome	1	1	0.0217599
743	Consumption of D-glucose	1	1	0.0235816
744	Relaxation of cardiac muscle	1	1	0.0235816
745	Replication of RNA	1	1	0.0235816
746	Reye syndrome	1	1	0.0235816
747	Mass of mitochondria	1	1	0.0235816
748	Cell spreading of vascular endothelial cells	1	1	0.0235816
749	Oxidative phosphorylation of tumor cell lines	1	1	0.0235816
750	Laminopathy	1	1	0.0241326
751	Apoptosis of neuroblastoma cell lines	1	1	0.024538
752	Cell death of myeloma cell lines	1	1	0.0249461
753	Cell death of sarcoma cell lines	1	1	0.0255017
754	Plasticity of synapse	1	1	0.0256982
755	Angiogenesis of endothelial cells	1	1	0.0256982
756	Synthesis of phosphatidylinositol-3,4,5-triphosphate	1	1	0.0256982
757	Tuberous sclerosis complex	1	1	0.0256982
758	Cell viability of breast cancer cell lines	1	1	0.0257263
759	Breast carcinoma	1	1	0.0262041
760	Hemolytic anemia	1	1	0.0274533
761	Cell death of carcinoma cell lines	1	1	0.027724
762	Depolymerization of actin filaments	1	1	0.0278103
763	Proliferation of PASMC cells	1	1	0.0278103
764	Autophagy of lung cancer cell lines	1	1	0.0278103
765	Arrest in G1 phase of hepatoma cell lines	1	1	0.0278103
766	Activation of cancer cells	1	1	0.029918
767	Proliferation of acute myeloblastic leukemia cells	1	1	0.029918
768	Syndromic encephalopathy	1	1	0.0300529
769	Cell death of embryonic cell lines	1	1	0.0304441
770	Cell proliferation of adenocarcinoma cell lines	1	1	0.0305013
771	Apoptosis of carcinoma cells	1	1	0.0320211
772	Proliferation of B-lymphocyte derived cell lines	1	1	0.0320211
773	Replication of Murine herpesvirus 4	1	1	0.0320211
774	Breast or ovarian carcinoma	1	1	0.0327245
775	Infection by Zaire ebolavirus	1	1	0.0341199
776	Apoptosis of eye cell lines	1	1	0.0341199
777	Endothelial cell development	1	1	0.0347904
778	Metabolism of linoleic acid	1	1	0.0362141
779	Disassembly of focal adhesions	1	1	0.0362141
780	Disruption of adherens junctions	1	1	0.038304
781	Attachment of kinetochores	1	1	0.038304
782	Progressive neuromuscular disease	1	1	0.0383772
783	Interphase of tumor cell lines	1	1	0.0389844
784	Apoptosis of lung cancer cell lines	1	1	0.0391607
785	Cell death of kidney cell lines	1	1	0.0391607
786	Differentiation of vascular endothelial cells	1	1	0.0403894
787	Fragmentation of nucleus	1	1	0.0403894
788	Biosynthesis of peptide	1	1	0.0403894
789	Autophagy of prostate cancer cell lines	1	1	0.0403894
790	Metabolism of peptide	1	1	0.0424031
791	Metabolism of glutathione	1	1	0.0424704
792	Angiogenesis of chorioallantoic membrane	1	1	0.0424704
793	Hypertrophy of cardiac muscle	1	1	0.0445469
794	Autophagy of colorectal cancer cell lines	1	1	0.0445469
795	Survival of bacteria	1	1	0.0445469
796	Abdominal carcinoma	1	1	0.0461077
797	Fusion of cellular membrane	1	1	0.0466191
798	Signaling of Ca2+	1	1	0.0466191
799	Concentration of glutathione	1	1	0.0466191
800	Attachment of microtubules	1	1	0.0466191
801	Neoplasia of tumor cell lines	1	1	0.0470506
802	Autophagy of breast cancer cell lines	1	1	0.0486869
803	G2/M phase transition	1	1	0.0497101
