# Supplementary material for: Muscle Proteomic Profile before and after Enzyme Replacement Therapy in Late-Onset Pompe Disease
Source: Int J Mol Sci. 2021 Mar 11;22(6):2850. doi: 10.3390/ijms22062850 (PMC8001152; doi:10.3390/ijms22062850)
Supplement: Supplementary file 1 [file ijms-22-02850-s001.zip › Supplementary Tables and Figures/Table S6.xlsx]

## Sheet: Table S6
Table S6 Characteristics of patients involved in the proteomic studies
Diagnosis	ID	Gender	Age	Muscle biopsy	GAA mutations (Allele 1; Allele 2)	Age at onsetof symptoms (years)	Age of the first muscle biopsy (years)
LOPD	1	M	47	Biceps	IVS1; c.1124G>T	27	28
LOPD	2	M	50	Biceps	IVS1; c.1802C>T	25	32
LOPD	3	M	55	Quadriceps	IVS1; c.1551+1G>C	43	45
LOPD	4	M	75	Quadriceps	IVS1; c.1927G>A	64	66
LOPD	5	M	38	Quadriceps	IVS1; c.989G>A	31	32
LOPD	6	F	55	Biceps	IVS1; delez 18	27	29
LOPD	7	F	46	Biceps	IVS1; c.1802C>G	20	27
LOPD	8	F	53	Quadriceps	IVS1; delez 18	32	33
LOPD	9	F	63	Quadriceps	IVS1; c.1551+1G>C	38	54
LOPD	10	F	60	Quadriceps	IVS1; c.1551+1G>C	41	51
CTR	11	M	46	Quadriceps
CTR	12	F	24	Quadriceps
CTR	13	F	28	Quadriceps
CTR	14	M	53	Quadriceps
CTR	15	M	34	Quadriceps
CTR	16	M	48	Quadriceps
CTR	17	M	38	Quadriceps
CTR	18	M	49	Quadriceps
CTR	19	M	36	Quadriceps
CTR	20	M	45	Quadriceps
CTR	21	M	33	Quadriceps
CTR	22	M	30	Quadriceps
CTR	23	M	44	Quadriceps
CTR	24	M	56	Quadriceps
CTR	25	M	38	Quadriceps
GAA, acid alpha-glucosidase
IVS1, c.-32-13T>G
